# Supplementary material for: Comparative Assessment of the Prognostic Value of Biomarkers in Traumatic Brain Injury Reveals an Independent Role for Serum Levels of Neurofilament Light
Source: PLoS One. 2015 Jul 2;10(7):e0132177. doi: 10.1371/journal.pone.0132177 (PMC4489843; doi:10.1371/journal.pone.0132177)
Supplement: S1 File — Datasheets in a.zip-file containing all the patient data that were used to produce the findings in this study. (ZIP) [file pone.0132177.s001.zip]

Archive with 4 entries (4 files):
- Original Data AIS and ISS PloS One.xlsx
- Original Data Correct Stockholm Score PloS One .xlsx
- original data Plos One.xlsx
- Original MRI data PloS One.xlsx
