# Supplementary material for: Comparative Assessment of the Prognostic Value of Biomarkers in Traumatic Brain Injury Reveals an Independent Role for Serum Levels of Neurofilament Light
Source: PLoS One. 2015 Jul 2;10(7):e0132177. doi: 10.1371/journal.pone.0132177 (PMC4489843; doi:10.1371/journal.pone.0132177)
Supplement: S1 File — Datasheets in a.zip-file containing all the patient data that were used to produce the findings in this study. (ZIP) [file pone.0132177.s001.zip › Original Data AIS and ISS PloS One.xlsx]

## Sheet: AIS_ISS_korr_20140514
Customer Study Donor ID	AISS	ISS	SAH score	Sex
2007-001	5	34	5	1
2007-001	NA	NA	NA	1
2007-001	NA	NA	NA	1
2007-002	5	25	0	2
2007-002	NA	NA	NA	2
2007-003	5	25	3	1
2007-004	5	29	5	2
2007-004	NA	NA	NA	2
2007-005	4	17	2	1
2007-005	NA	NA	NA	1
2007-006	NA	NA	NA	1
2007-007	4	16	2	1
2007-008	4	21	3	1
2007-008	NA	NA	NA	1
2007-008	NA	NA	NA	1
2007-009	5	25	3	2
2007-009	NA	NA	NA	2
2007-009	NA	NA	NA	2
2007-010	5	26	3	1
2007-010	NA	NA	NA	1
2007-010	NA	NA	NA	1
2007-011	5	26	5	1
2007-011	NA	NA	NA	1
2007-011	NA	NA	NA	1
2007-012	4	26	4	1
2007-012	NA	NA	NA	1
2007-012	NA	NA	NA	1
2007-013	4	20	0	1
2007-013	NA	NA	NA	1
2007-015	3	17	3	2
2007-015	NA	NA	NA	2
2007-015	NA	NA	NA	2
2007-016	5	30	2	2
2007-016	NA	NA	NA	2
2007-016	NA	NA	NA	2
2007-017	5	26	4	1
2007-017	NA	NA	NA	1
2007-018	4	16	2	1
2007-018	NA	NA	NA	1
2007-018	NA	NA	NA	1
2007-019	5	35	3	1
2007-019	NA	NA	NA	1
2007-019	NA	NA	NA	1
2007-021	5	25	4	1
2007-021	NA	NA	NA	1
2007-022	4	24	3	1
2007-022	NA	NA	NA	1
2007-024	3	13	3	1
2007-024	NA	NA	NA	1
2007-024	NA	NA	NA	1
2007-025	4	17	0	1
2007-025	NA	NA	NA	1
2007-025	NA	NA	NA	1
2007-026	3	10	4	1
2007-026	NA	NA	NA	1
2007-026	NA	NA	NA	1
2007-027	4	17	0	1
2007-027	4	17	0	1
2007-028	5	30	2	1
2007-028	NA	NA	NA	1
2007-028	NA	NA	NA	1
2007-029	5	30	3	2
2007-029	NA	NA	NA	2
2007-029	NA	NA	NA	2
2007-030	5	35	2	1
2007-030	NA	NA	NA	1
2007-030	NA	NA	NA	1
2007-031	5	30	3	1
2007-031	NA	NA	NA	1
2007-031	NA	NA	NA	1
2007-032	5	26	5	2
2007-033	5	29	3	1
2007-033	NA	NA	NA	1
2007-034	5	54	0	2
2007-034	NA	NA	NA	2
2007-034	NA	NA	NA	2
2007-035	4	17	2	1
2007-035	NA	NA	NA	1
2007-036	5	25	4	1
2007-036	NA	NA	NA	1
2007-036	NA	NA	NA	1
2007-037	4	18	2	1
2007-037	NA	NA	NA	1
2007-037	NA	NA	NA	1
2007-038	4	18	2	1
2007-038	NA	NA	NA	1
2007-039	4	17	2	1
2007-039	NA	NA	NA	1
2007-039	NA	NA	NA	1
2007-040	5	26	0	1
2007-040	NA	NA	NA	1
2007-040	NA	NA	NA	1
2008-041	5	30	3	1
2008-042	5	25	0	2
2008-043	5	26	3	1
2008-043	NA	NA	NA	1
2008-044	5	26	2	1
2008-044	NA	NA	NA	1
2008-045	5	26	2	2
2008-045	NA	NA	NA	2
2008-045	NA	NA	NA	2
2008-047	5	26	2	1
2008-047	NA	NA	NA	1
2008-048	5	25	0	1
2008-049	5	25	0	1
2008-049	NA	NA	NA	1
2008-049	NA	NA	NA	1
2008-050	5	27	2	1
2008-050	NA	NA	NA	1
2008-051	4	17	3	1
2008-051	NA	NA	NA	1
2008-052	5	26	3	2
2008-053	5	33	3	1
2008-053	NA	NA	NA	1
2008-053	NA	NA	NA	1
2008-054	5	35	0	1
2008-055	5	25	3	1
2008-055	NA	NA	NA	1
2008-055	NA	NA	NA	1
2008-056	4	41	2	1
2008-056	NA	NA	NA	1
2008-056	NA	NA	NA	1
2008-057	4	29	3	1
2008-057	NA	NA	NA	1
2008-057	NA	NA	NA	1
2008-058	5	38	2	1
2008-058	NA	NA	NA	1
2008-059	5	50	0	1
2008-059	NA	NA	NA	1
2008-059	NA	NA	NA	1
2008-060	5	35	3	2
2008-060	NA	NA	NA	2
2008-061	4	36	3	2
2008-061	NA	NA	NA	2
2008-061	NA	NA	NA	2
2008-062	5	27	3	1
2008-063	4	29	2	1
2008-063	NA	NA	NA	1
2008-063	NA	NA	NA	1
2008-064	5	25	5	2
2008-064	NA	NA	NA	2
2008-064	NA	NA	NA	2
2008-065	5	25	0	2
2008-065	NA	NA	NA	2
2008-065	NA	NA	NA	2
2008-066	3	11	2	1
2008-067	5	30	2	1
2008-067	NA	NA	NA	1
2008-069	5	38	4	1
2008-069	NA	NA	NA	1
2008-069	NA	NA	NA	1
2008-071	5	35	2	2
2008-071	NA	NA	NA	2
2008-072	2	9	1	1
2008-072	NA	NA	NA	1
2008-072	NA	NA	NA	1
2009-073	5	25	3	1
2009-073	NA	NA	NA	1
2009-073	NA	NA	NA	1
2009-074	3	11	2	1
2009-074	NA	NA	NA	1
2009-075	5	38	3	1
2009-075	NA	NA	NA	1
2009-075	NA	NA	NA	1
2009-076	5	30	2	1
2009-076	NA	NA	NA	1
2009-077	4	18	2	1
2009-077	NA	NA	NA	1
2009-077	NA	NA	NA	1
2009-078	5	26	2	1
2009-078	NA	NA	NA	1
2009-078	NA	NA	NA	1
2009-079	5	29	2	2
2009-079	NA	NA	NA	2
2009-079	NA	NA	NA	2
2009-081	5	25	0	1
2009-081	NA	NA	NA	1
2009-081	NA	NA	NA	1
2009-082	5	26	5	1
2009-082	NA	NA	2	1
2009-083	5	26	0	1
2009-083	NA	NA	NA	1
2009-083	NA	NA	NA	1
2009-084	5	26	2	2
2009-084	NA	NA	NA	2
2009-084	NA	NA	NA	2
2009-085	3	9	5	1
2009-085	NA	NA	NA	1
2009-086	5	25	2	1
2009-086	NA	NA	NA	1
2009-086	NA	NA	NA	1
2009-087	5	25	5	1
2009-087	NA	NA	NA	1
2009-088	5	26	4	1
2009-089	5	27	3	1
2009-089	NA	NA	NA	1
2009-090	3	27	2	2
2009-090	NA	NA	NA	2
2009-090	NA	NA	NA	2
2009-091	4	16	2	1
2009-091	NA	NA	NA	1
2009-091	NA	NA	NA	1
2009-092	4	21	3	1
2009-092	NA	NA	NA	1
2009-093	NA	NA	2	1
2009-093	NA	NA	NA	1
2009-093	NA	NA	NA	1
2009-094	3	9	2	1
2009-094	NA	NA	NA	1
2009-094	NA	NA	NA	1
2009-095	4	16	3	1
2009-095	NA	NA	NA	1
2009-095	NA	NA	NA	1
2009-096	5	26	2	1
2009-096	NA	NA	NA	1
2009-096	NA	NA	NA	1
2009-097	5	45	0	1
2009-097	NA	NA	NA	1
2009-098	5	25	4	1
2009-098	NA	NA	NA	1
2009-099	4	16	4	2
2009-099	NA	NA	NA	2
2009-099	NA	NA	NA	2
2009-100	5	42	3	1
2009-101	5	33	0	2
2009-101	NA	NA	NA	2
2009-102	4	16	2	1
2009-102	NA	NA	NA	1
2009-103	5	30	4	1
2009-103	NA	NA	NA	1
2009-104	4	17	0	2
2009-104	NA	NA	NA	2
2009-104	NA	NA	NA	2
2009-105	5	29	2	1
2009-105	NA	NA	NA	1
2009-106	5	25	0	1
2009-106	NA	NA	NA	1
2009-106	NA	NA	NA	1
2009-107	5	30	0	1
2009-107	NA	NA	NA	1
2009-107	NA	NA	NA	1
2009-108	4	20	3	1
2009-108	NA	NA	NA	1
2009-108	NA	NA	NA	1
2009-109	3	14	2	1
2009-109	NA	NA	NA	1
2009-109	NA	NA	NA	1
2009-111	3	10	2	1
2009-112	5	38	4	2
2009-112	NA	NA	NA	2
2009-113	4	29	2	1
2009-113	NA	NA	NA	1
2009-114	4	16	2	1
2009-114	NA	NA	NA	1
2009-114	NA	NA	NA	1
2009-115	4	29	3	2
2009-115	NA	NA	NA	2
2009-115	NA	NA	NA	2
2009-116	4	32	3	2
2009-116	NA	NA	NA	2
2009-116	NA	NA	NA	2
2009-117	3	22	2	1
2009-117	NA	NA	NA	1
2009-118	5	29	4	1
2009-118	NA	NA	NA	1
2009-118	NA	NA	NA	1
2009-119	5	25	3	2
2009-119	NA	NA	NA	2
2009-119	NA	NA	NA	2
2009-121	3	10	0	1
2009-123	5	27	2	1
2009-123	NA	NA	NA	1
2009-124	4	16	2	1
2009-124	NA	NA	NA	1
2009-125	5	45	3	1
2010-126	5	45	3	1
2010-126	NA	NA	NA	1
2010-127	4	29	3	1
2010-127	NA	NA	NA	1
2010-127	NA	NA	NA	1
2010-128	5	25	0	1
2010-128	NA	NA	NA	1
2010-129	5	25	3	2
2010-129	NA	NA	NA	2
2010-129	NA	NA	NA	2
2010-130	4	21	1	1
2010-130	NA	NA	NA	1
2010-131	5	26	4	1
2010-132	4	29	2	1
2010-132	NA	NA	NA	1
2010-132	NA	NA	NA	1
2010-133	4	16	5	2
2010-133	NA	NA	NA	2
2010-133	NA	NA	NA	2
2010-135	4	17	5	1
2010-135	NA	NA	NA	1
2010-136	5	25	5	1
2010-137	5	25	0	1
2010-138	4	29	0	2
2010-138	NA	NA	NA	2
2010-140	4	29	3	1
2010-140	NA	NA	NA	1
2010-140	NA	NA	NA	1
2010-141	5	26	2	2
2010-141	NA	NA	NA	2
2010-142	5	25	2	1
2010-142	NA	NA	NA	1
2010-142	NA	NA	NA	1
2010-143	4	16	2	1
2010-143	NA	NA	NA	1
2010-143	NA	NA	NA	1
2010-144	3	17	2	1
2010-144	NA	NA	NA	1
2010-144	NA	NA	NA	1
2010-145	5	38	3	1
2010-145	NA	NA	NA	1
2010-145	NA	NA	NA	1
2010-146	4	16	3	1
2010-146	NA	NA	NA	1
2010-146	NA	NA	NA	1
2010-147	4	21	2	1
2010-147	NA	NA	NA	1
2010-147	NA	NA	NA	1
2010-148	5	38	2	1
2010-148	NA	NA	NA	1
2010-148	NA	NA	NA	1
2010-149	5	25	2	1
2010-149	NA	NA	NA	1
2010-149	NA	NA	NA	1
2010-150	5	26	2	2
2010-150	NA	NA	NA	2
2010-150	NA	NA	NA	2
2010-151	4	20	2	1
2010-151	NA	NA	NA	1
2010-151	NA	NA	NA	1
2011-152	4	29	0	1
2011-152	NA	NA	NA	1
2011-153	4	29	4	2
2011-153	NA	NA	NA	2
2011-153	NA	NA	NA	2
2011-154	4	17	5	1
2011-154	NA	NA	NA	1
2011-154	NA	NA	NA	1
2011-155	5	25	3	1
2011-155	NA	NA	NA	1
2011-155	NA	NA	NA	1
2011-156	3	13	4	1
2011-157	5	25	2	1
2011-157	NA	NA	NA	1
2011-157	NA	NA	NA	1
2011-158	4	16	3	1
2011-159	3	19	4	1
2011-159	NA	NA	NA	1
2011-159	NA	NA	NA	1
2011-160	5	26	0	2
2011-160	NA	NA	NA	2
2011-161	5	25	1	2
2011-161	NA	NA	NA	2
2011-161	NA	NA	NA	2
2011-162	4	29	3	2
2011-163	4	16	2	1
2011-163	NA	NA	NA	1
2011-163	NA	NA	NA	1
2011-164	5	25	3	1
2011-164	NA	NA	NA	1
2011-164	NA	NA	NA	1
2011-165	5	25	0	1
2011-165	NA	NA	NA	1
2011-166	4	29	4	1
2011-166	NA	NA	NA	1
2011-166	NA	NA	NA	1
2011-167	5	29	0	1
2011-167	NA	NA	NA	1
2011-167	NA	NA	NA	1
2011-168	5	33	0	1
2011-168	NA	NA	NA	1
2011-168	NA	NA	NA	1
2011-169	3	9	3	2
2011-170	4	16	4	1
2011-170	NA	NA	NA	1
2011-170	NA	NA	NA	1
2011-171	5	26	2	2
2011-171	NA	NA	NA	2
2011-171	NA	NA	NA	2
2011-172	5	26	2	1
2011-172	NA	NA	NA	1
2011-173	4	29	0	1
2011-173	NA	NA	NA	1
2011-173	NA	NA	NA	1
2011-174	5	54	0	2
2011-174	NA	NA	NA	2
2011-174	NA	NA	NA	2
2011-175	5	25	2	1
2011-175	NA	NA	NA	1
2011-175	NA	NA	NA	1
2011-176	5	30	4	1
2011-176	NA	NA	NA	1
2011-176	NA	NA	NA	1
2011-177	5	26	2	2
2011-177	NA	NA	NA	2
2011-178	4	26	2	1
2011-178	NA	NA	NA	1
2011-183	4	26	3	1
2011-183	NA	NA	NA	1
2011-183	NA	NA	NA	1
2012-179	4	21	3	2
2012-179	NA	NA	NA	2
2012-179	NA	NA	NA	2
2012-180	4	20	2	1
2012-180	NA	NA	NA	1
2012-180	NA	NA	NA	1
2012-181	5	26	0	2
2012-181	NA	NA	NA	2
2012-181	NA	NA	NA	2
2012-182	4	17	3	2
2012-182	NA	NA	NA	2
2012-182	NA	NA	NA	2
2012-184	5	25	3	2
2012-185	4	17	0	1
2012-186	5	25	2	2
2012-186	NA	NA	NA	2
2012-186	NA	NA	NA	2
2012-187	3	9	2	2
2012-187	NA	NA	NA	2
2012-187	NA	NA	NA	2
2012-188	4	29	0	1
2012-188	NA	NA	NA	1
2012-188	NA	NA	NA	1
2012-189	3	10	2	1
2012-189	NA	NA	NA	1
2012-189	NA	NA	NA	1
2013-190	5	29	5	1
2013-191	5	26	2	1
2013-191	NA	NA	NA	1
2013-192	4	16	3	1
2013-192	NA	NA	NA	1
2013-192	NA	NA	NA	1
2013-193	5	25	2	1
2013-198	5	25	0	1
2013-198	NA	NA	NA	1
2013-198	NA	NA	NA	1
