# Supplementary material for: Comparative Assessment of the Prognostic Value of Biomarkers in Traumatic Brain Injury Reveals an Independent Role for Serum Levels of Neurofilament Light
Source: PLoS One. 2015 Jul 2;10(7):e0132177. doi: 10.1371/journal.pone.0132177 (PMC4489843; doi:10.1371/journal.pone.0132177)
Supplement: S1 File — Datasheets in a.zip-file containing all the patient data that were used to produce the findings in this study. (ZIP) [file pone.0132177.s001.zip › Original Data Correct Stockholm Score PloS One .xlsx]

## Sheet: New_Stockholm_score_201408
ny_StockholmCT
4.5
2
2
3.1
2.1
3.5
4
2.5
2.1
1.6
1
1.5
3
2
2
2.5
2
2
4.2
3.2
3.2
4.5
2
2
3.4
1.4
1.4
1.2
1.2
2.5
2
2
2.5
1
1
3
1
0.5
0
0
2.6
1.6
1.6
4.7
1
3.9
3.4
2
1
1
1.7
1.7
1.7
2.5
1
1
1
1
1.5
1
1
2
1
1
2.3
1.8
1.8
2
1
1
NA
3.2
1.2
2.5
2.5
2.5
3.3
1
3.1
1
1
2.6
1
1
2.5
1
1.7
1
1
2
1
1
2.9
2.2
2.2
1.2
3
2.5
3.5
3
3
2.9
1.4
2
2.6
2.6
2.6
3.7
2.2
2.3
1.3
3
2.4
1.4
1.4
1.7
3.5
3
3
1.5
1
1
2.5
2
2
3
1.5
1.6
1.6
1.6
3.5
3
3.7
1.7
1.7
4.2
1.5
1
1
3.4
1.4
1.4
1
1
1
3.5
1.5
1
5.1
4.1
4.1
2.4
1.9
2
2
2
2.4
1.4
1.4
2.5
1
3.5
1
1
2.8
1
1.5
1
1
0.5
1
1
3.1
1
1
2.8
2.8
2.8
4.5
3
3.1
3.1
3.1
3.1
2.6
2.6
3.5
1
0.9
0.4
0.4
4
2
5.1
3.6
2.6
2.5
2
2
1.8
1.3
1.3
2
1
3.3
2.8
2.8
1.5
1
1
2.3
1.3
1.3
0.5
0
0
2.1
2.1
2
1
3.3
1.8
1.8
2.5
1
1
2.7
2.2
2.9
1.4
2
1
1
0.5
0
2.9
2.9
2.9
0.4
0.4
0.4
3
1
1
1.5
1
1
1.5
4.7
2.2
1.8
1.3
3.1
1.6
1.6
2.3
1.3
1.3
3.5
3
3
1.5
1
3.4
1
1
2.2
1
1
0
3
2.5
1.5
1
4.4
3.5
3
3.5
3
3
2.3
2.3
3.8
2.8
2.8
2
2
3.9
2.8
1.3
1.3
5.2
2.7
2.7
3.7
2.2
5.4
1.6
1.4
1
2.7
1.7
1.7
3.2
2.7
1.5
1
1
1.5
1
1
1.9
1.4
1.4
3
2
2
2.8
1
1
2
1
1
2.5
1
1
2
1
1
2.2
1
1
1.9
1
1
2
1
4
1
1
4
1
1
3.2
1
1
2
3.3
1
1
3.2
3
1
1
2.9
1
3.5
1
1
2.5
1.7
1
1
1.5
1
1
2.5
1
3.5
1
1
2.1
1
1
1
1
1
3
3.5
1
1
2.5
1
1
3.3
1
1
1
1
1.9
1
1
1.5
1
1
2.5
1
1
2.5
1
2.5
1
2.2
1
1
2
1
1
1.5
1
1
2.5
1
1
4.4
1
1
1.4
1
0.9
1
1
1.5
1
1
1.5
1
1
1.5
1
1
5
3.5
1
2.9
1
1
4.5
1.5
NA
NA
