# Supplementary material for: Comparative Assessment of the Prognostic Value of Biomarkers in Traumatic Brain Injury Reveals an Independent Role for Serum Levels of Neurofilament Light
Source: PLoS One. 2015 Jul 2;10(7):e0132177. doi: 10.1371/journal.pone.0132177 (PMC4489843; doi:10.1371/journal.pone.0132177)
Supplement: S1 File — Datasheets in a.zip-file containing all the patient data that were used to produce the findings in this study. (ZIP) [file pone.0132177.s001.zip › original data Plos One.xlsx]

## Sheet: Piehldata_20140430_ed20140514
Customer_Study_Donor_ID	Sampling_date	Days_to_arrive_to_biobank	Subject_number	Age	Days_after_trauma	serum_s100b	serum_nse	csf_s100b	csf_nse	GCS	Pupiller	GOS	NSE_peak_first_48h	NSE_vid_S100B	S100B_efter_12_h	AISS	ISS	Serum_NFL	CSF_NFL	RotterdamCT	StockholmCT	MarshallCT	DT1_Midline_shift	basala_cisterner	ventriklar	Konvexitetsfaror	DT1_EDH_	DT1_SDH	DT1_Contusion	DT1_IVH	DT1_SAH_1mm	DT1_SAH_5mm	DT1_SAH_hela_cisterner	DT1_SAH_del_cisterner	DT1_SAH_konvex	DT1_SAH_fara	SAH_score	DT1_DAI	DT1_DAI_lokal.	DT1_Fracture_Impression	DT1_Fracture_skull_base	DT1kommentar	DTW_Midline_shift	DTW_EDH	DTW_SDH	DTW_Contusion	DTW_IVH	DTW_SAH	DTW_DAI
2007-001	2007-01-10	0	1	64	2	1.6	14.5	22	21	3	0	3	30	14	1.6	5	34	493.4855	6195.844	3	4.50	6	0	0	0	0	0	61	5	1	1	0	1	0	0	1	5	0	NA	0	1	NA	0	0	6	5	1	1	0
2007-001	2007-01-12	0	1	64	4	0.93	21.5	74	97	3	0	3	30	14	1.6	NA	NA	354.1215	4353.773	NA	NA	NA	0	NA	NA	NA	0	61	5	1	1	NA	NA	NA	NA	NA	2	0	NA	0	1	NA	0	0	6	5	1	1	0
2007-001	2007-01-15	1	1	64	7	0.7	18.5	11	30	3	0	3	30	14	1.6	NA	NA	400.0535	8163.576	NA	NA	NA	0	NA	NA	NA	0	61	5	1	1	NA	NA	NA	NA	NA	2	0	NA	0	1	NA	0	0	6	5	1	1	0
2007-002	2007-02-02	0	2	62	4	0.44	7.5	NA	NA	7	1	1	20	14	2	5	25	1227.2225	NA	4	2.10	6	11	1	2	2	0	105	6	0	0	0	0	0	0	0	0	0	NA	0	0	NA	9	0	26	5	0	1	0
2007-002	2007-02-05	1	2	62	7	0.31	7.4	NA	NA	7	1	1	20	14	2	NA	NA	1343.991	NA	NA	NA	NA	11	NA	NA	NA	0	105	6	0	0	NA	NA	NA	NA	NA	0	0	NA	0	0	NA	9	0	26	5	0	1	0
2007-003	2007-02-02	0	3	64	2	0.22	21.5	NA	NA	14	0	3	28	28	0.27	5	25	9.242	NA	5	3.50	6	10	1	1	1	0	140	0	1	1	0	0	0	0	1	3	0	NA	0	0	NA	NA	NA	NA	NA	NA	NA	NA
2007-004	2007-02-06	0	4	68	5	0.44	25	NA	NA	6	1	3	35	14	1.4	5	29	198.6795	NA	3	4.00	2	5	0	0	0	0	5	10	1	1	0	0	1	1	0	5	0	NA	1	1	NA	5	0	5	10	1	1	0
2007-004	2007-02-08	0	4	68	7	0.55	15.5	NA	NA	6	1	3	35	14	1.4	NA	NA	417.765	NA	NA	NA	NA	5	NA	NA	NA	0	5	10	1	1	NA	NA	NA	NA	NA	2	0	NA	1	1	NA	5	0	5	10	1	1	0
2007-005	2007-02-28	0	5	63	4	1	11	NA	NA	9	0	5	19	12	1.7	4	17	123.1165	NA	4	2.60	6	6	0	1	1	0	85	3	0	1	0	0	0	0	1	2	0	NA	0	1	NA	3	0	2	2	1	1	0
2007-005	2007-03-02	0	5	63	6	0.52	10.3	NA	NA	9	0	5	19	12	1.7	NA	NA	178.9645	NA	NA	NA	NA	6	NA	NA	NA	0	85	3	0	1	NA	NA	NA	NA	NA	1	0	NA	0	1	NA	3	0	2	2	1	1	0
2007-006	2007-03-01	0	6	68	11	NA	NA	NA	NA	12	0	1	21	17	0.85	NA	NA	1664.829	NA	NA	NA	NA	NA	NA	NA	NA	NA	NA	NA	NA	NA	NA	NA	NA	NA	NA	0	NA	NA	NA	NA	NA	NA	NA	NA	NA	NA	NA	NA
2007-007	2007-03-01	1	7	57	2	0.42	17.5	NA	NA	12	0	3	20	18	0.43	4	16	217.238	NA	2	2.00	6	0	0	0	1	52	95	6	0	1	0	0	0	0	1	2	0	NA	1	0	NA	0	52	95	6	0	1	0
2007-008	2007-03-05	1	8	58	2	0.44	11	NA	NA	7	0	4	33	6.9	0.5	4	21	195.6215	28311.578	3	3.50	2	0	0	0	1	0	12	0	0	1	0	0	0	1	0	3	1	basal ganglier	0	1	NA	0	0	2	8	0	1	1
2007-008	2007-03-09	0	8	58	6	0.18	14	NA	NA	7	0	4	33	6.9	0.5	NA	NA	124.5525	4501.3035	NA	NA	NA	0	NA	NA	NA	0	12	0	0	1	NA	NA	NA	NA	NA	1	1	basal ganglier	0	1	NA	0	0	2	8	0	1	1
2007-008	2007-03-12	1	8	58	9	0.09	8.8	NA	NA	7	0	4	33	6.9	0.5	NA	NA	197.7145	20384.4035	NA	NA	NA	0	NA	NA	NA	0	12	0	0	1	NA	NA	NA	NA	NA	1	1	basal ganglier	0	1	NA	0	0	2	8	0	1	1
2007-009	2007-03-07	1	9	62	2	1.2	14	230	30	7	0	1	14	14	1.2	5	25	73.317	3231.499	2	2.50	6	0	0	0	0	0	0	37	1	1	0	0	0	0	1	3	0	NA	0	1	NA	0	0	0	5	1	1	0
2007-009	2007-03-13	0	9	62	8	0.15	13.5	NA	NA	7	0	1	14	14	1.2	NA	NA	229.6065	32137.6035	NA	NA	NA	0	NA	NA	NA	0	0	37	1	1	NA	NA	NA	NA	NA	2	0	NA	0	1	NA	0	0	0	5	1	1	0
2007-009	2007-03-15	1	9	62	9	NA	NA	NA	NA	7	0	1	14	14	1.2	NA	NA	319.728	28613.536	NA	NA	NA	0	NA	NA	NA	0	0	37	1	1	NA	NA	NA	NA	NA	2	0	NA	0	1	NA	0	0	0	5	1	1	0
2007-010	2007-03-26	1	10	63	3	1.25	11.6	NA	NA	4	0	1	20	15	1.6	5	26	66.2015	NA	5	4.70	6	22	1	2	1	0	242	14	0	1	0	0	1	0	1	3	0	NA	0	0	NA	22	0	242	14	0	1	0
2007-010	2007-03-30	0	10	63	7	0.48	11.6	NA	NA	4	0	1	20	15	1.6	NA	NA	177.0845	NA	NA	NA	NA	22	NA	NA	NA	0	242	14	0	1	NA	NA	NA	NA	NA	1	0	NA	0	0	NA	22	0	242	14	0	1	0
2007-010	2007-04-03	0	10	63	11	NA	NA	NA	NA	4	0	1	20	15	1.6	NA	NA	454.526	NA	NA	NA	NA	22	NA	NA	NA	0	242	14	0	1	NA	NA	NA	NA	NA	1	0	NA	0	0	NA	22	0	242	14	0	1	0
2007-011	2007-03-30	0	11	71	1	3	22	NA	NA	9	0	1	24	24	4.8	5	26	47.459	NA	3	4.50	6	0	0	1	0	0	95	0	1	1	0	1	0	0	1	5	0	NA	0	1	NA	5	0	48	47	1	1	0
2007-011	2007-04-04	1	11	71	6	0.85	16	NA	NA	9	0	1	24	24	4.8	NA	NA	178.7855	8989.088	NA	NA	NA	0	NA	NA	NA	0	95	0	1	1	NA	NA	NA	NA	NA	2	0	NA	0	1	NA	5	0	48	47	1	1	0
2007-011	2007-04-10	1	11	71	12	0.56	14.5	NA	NA	9	0	1	24	24	4.8	NA	NA	836.492	NA	2	1.50	2	0	NA	NA	NA	0	95	0	1	1	NA	NA	NA	NA	NA	2	0	NA	0	1	NA	5	0	48	47	1	1	0
2007-012	2007-04-02	1	12	75	3	1.85	12	NA	NA	7	0	1	21	14	2.1	4	26	699.359	13670.0395	3	3.40	2	4	0	0	0	0	12	0	0	0	1	0	0	1	0	4	0	NA	0	1	NA	8	0	67	12	1	1	0
2007-012	2007-04-04	0	12	75	5	1.1	18	30	111	7	0	1	21	14	2.1	NA	NA	808.3155	13634.316	NA	NA	NA	4	NA	NA	NA	0	12	0	0	1	NA	NA	NA	NA	NA	1	0	NA	0	1	NA	8	0	67	12	1	1	0
2007-012	2007-04-05	0	12	75	6	1.62	14.5	30	141	7	0	1	21	14	2.1	NA	NA	829.166	31550.5045	NA	NA	NA	4	NA	NA	NA	0	12	0	0	1	NA	NA	NA	NA	NA	1	0	NA	0	1	NA	8	0	67	12	1	1	0
2007-013	2007-04-04	0	13	29	4	0.07	11	NA	NA	12	0	4	19	17	0.26	4	20	806.5935	719.9545	2	1.20	2	2	0	0	1	0	24	0	0	0	0	0	0	0	0	0	0	NA	0	0	NA	0	0	15	0	1	1	0
2007-013	2007-04-05	0	13	29	5	0.05	8	1.5	2.6	12	0	4	19	17	0.26	NA	NA	737.228	594.5805	NA	NA	NA	2	NA	NA	NA	0	24	0	0	0	NA	NA	NA	NA	NA	0	0	NA	0	0	NA	0	0	15	0	1	1	0
2007-015	2007-04-04	1	15	59	3	0.2	8.2	NA	NA	12	0	5	16	12	0.45	3	17	87.7435	NA	3	2.50	2	0	0	0	1	0	5	0	1	1	0	0	0	0	1	3	0	0	0	1	NA	0	0	3	0	1	1	NA
2007-015	2007-04-10	1	15	59	9	0.09	12.4	NA	NA	12	0	5	16	12	0.45	NA	NA	319.002	NA	NA	NA	NA	0	NA	NA	NA	0	5	0	1	1	NA	NA	NA	NA	NA	2	0	0	0	1	NA	0	0	3	0	1	1	NA
2007-015	2007-04-11	1	15	59	10	0.07	15.2	NA	NA	12	0	5	16	12	0.45	NA	NA	292.3115	NA	NA	NA	NA	0	NA	NA	NA	0	5	0	1	1	NA	NA	NA	NA	NA	2	0	0	0	1	NA	0	0	3	0	1	1	NA
2007-016	2007-04-11	0	16	62	3	1.4	38	NA	NA	4	0	1	47	39	1.7	5	30	678.2285	1563.178	3	2.00	2	0	0	0	0	0	10	0	0	1	0	0	0	0	1	2	0	NA	0	1	NA	0	0	7	8	0	1	0
2007-016	2007-04-12	0	16	62	4	0.69	33.5	NA	NA	4	0	1	47	39	1.7	NA	NA	792.934	4787.3095	NA	NA	NA	0	NA	NA	NA	0	10	0	0	1	NA	NA	NA	NA	NA	1	0	NA	0	1	NA	0	0	7	8	0	1	0
2007-016	2007-04-13	0	16	62	5	NA	NA	NA	NA	4	0	1	47	39	1.7	NA	NA	1159.624	3916.188	NA	NA	NA	0	NA	NA	NA	0	10	0	0	1	NA	NA	NA	NA	NA	1	0	NA	0	1	NA	0	0	7	8	0	1	0
2007-017	2007-04-12	0	17	67	1	0.31	10.1	80	71	3	0	3	12	12	0.33	NA	NA	57.876	4005.832	3	4.00	2	0	0	0	0	0	0	0	0	0	1	0	1	0	1	4	1	subcorticalt	0	0	NA	NA	NA	NA	NA	NA	NA	NA
2007-017	2007-04-18	0	17	67	7	0.09	13	4.2	20	3	0	3	12	12	0.33	NA	NA	553.742	41249.755	NA	NA	NA	NA	NA	NA	NA	NA	NA	NA	NA	NA	NA	NA	NA	NA	NA	0	NA	NA	NA	NA	NA	NA	NA	NA	NA	NA	NA	NA
2007-018	2007-05-11	3	18	30	6	0.16	14.8	NA	NA	14	0	5	24	11	0.86	4	16	263.8625	NA	2	1.00	2	0	0	0	0	4	0	1	0	1	0	0	0	0	1	2	0	0	0	1	NA	0	66	0	2	0	1	0
2007-018	2007-05-15	0	18	30	10	0.11	12	NA	NA	14	0	5	24	11	0.86	NA	NA	317.4205	NA	NA	NA	NA	0	NA	NA	NA	4	0	1	0	1	NA	NA	NA	NA	NA	1	0	0	0	1	NA	0	66	0	2	0	1	0
2007-018	2007-05-18	0	18	30	13	0.09	7.8	NA	NA	14	0	5	24	11	0.86	NA	NA	398.7085	NA	NA	NA	NA	0	NA	NA	NA	4	0	1	0	1	NA	NA	NA	NA	NA	1	0	0	0	1	NA	0	66	0	2	0	1	0
2007-019	2007-05-23	0	19	67	3	1.55	15.5	NA	NA	13	1	3	21	18	2.1	5	35	603.716	NA	5	3.10	6	6	1	1	1	0	40	0	0	1	0	0	1	0	1	3	0	NA	1	1	NA	7	0	39	13	0	1	0
2007-019	2007-05-28	1	19	67	8	0.41	15.5	4.2	18	13	1	3	21	18	2.1	NA	NA	1197.899	95671.9735	NA	NA	NA	6	NA	NA	NA	0	40	0	0	1	NA	NA	NA	NA	NA	1	0	NA	1	1	NA	7	0	39	13	0	1	0
2007-019	2007-05-30	0	19	67	10	0.32	14	3.3	22	13	1	3	21	18	2.1	NA	NA	2015.0915	129958.4975	NA	NA	NA	6	NA	NA	NA	0	40	0	0	1	NA	NA	NA	NA	NA	1	0	NA	1	1	NA	7	0	39	13	0	1	0
2007-021	2007-06-12	0	21	57	2	0.84	16.5	NA	NA	3	1	3	30	18	0.88	NA	NA	3616.001	NA	6	4.70	6	17	2	2	2	0	128	0	1	1	0	0	1	0	1	4	0	0	0	0	NA	NA	NA	NA	NA	NA	NA	NA
2007-021	2007-06-18	1	21	57	8	NA	NA	NA	NA	3	1	3	30	18	0.88	NA	NA	1708.972	NA	NA	NA	NA	NA	NA	NA	NA	NA	NA	NA	NA	NA	NA	NA	NA	NA	NA	0	NA	NA	NA	NA	NA	NA	NA	NA	NA	NA	NA	NA
2007-022	2007-06-25	1	22	21	5	0.23	9.1	1.4	5.6	3	0	3	25	13	0.51	4	24	7045.457	2497.8715	4	2.90	3	4	1	1	1	0	7	1	1	1	0	0	0	0	1	3	1	Subc. basala ganglier	0	1	NA	4	0	4	11	1	1	1
2007-022	2007-07-02	0	22	21	12	NA	NA	NA	NA	3	0	3	25	13	0.51	NA	NA	3663.967	NA	NA	NA	NA	4	NA	NA	NA	0	7	1	1	1	NA	NA	NA	NA	NA	2	1	Subc. basala ganglier	0	1	NA	4	0	4	11	1	1	1
2007-024	2007-08-16	0	24	53	5	0.97	27	NA	NA	14	1	3	32	26	1.8	3	13	699.4945	NA	3	2.50	3	0	1	0	1	0	2	20	0	1	0	0	1	0	1	3	0	NA	1	0	NA	0	0	6	60	1	1	0
2007-024	2007-08-17	0	24	53	6	0.92	19.5	NA	NA	14	1	3	32	26	1.8	NA	NA	834.8255	NA	NA	NA	NA	0	NA	NA	NA	0	2	20	0	1	NA	NA	NA	NA	NA	1	0	NA	1	0	NA	0	0	6	60	1	1	0
2007-024	2007-08-20	1	24	53	9	NA	NA	NA	NA	14	1	3	32	26	1.8	NA	NA	1121.462	NA	NA	NA	NA	0	NA	NA	NA	0	2	20	0	1	NA	NA	NA	NA	NA	1	0	NA	1	0	NA	0	0	6	60	1	1	0
2007-025	2007-08-31	0	25	61	2	0.46	14	NA	NA	3	0	4	33	33	0.56	4	17	70.3755	NA	4	1.70	6	7	1	1	1	0	66	0	0	0	0	0	0	0	0	0	0	NA	0	0	NA	7	0	66	0	0	0	0
2007-025	2007-09-06	0	25	61	8	NA	NA	NA	NA	3	0	4	33	33	0.56	NA	NA	472.616	NA	NA	NA	NA	7	NA	NA	NA	0	66	0	0	0	NA	NA	NA	NA	NA	0	0	NA	0	0	NA	7	0	66	0	0	0	0
2007-025	2007-09-07	4	25	61	9	NA	NA	NA	NA	3	0	4	33	33	0.56	NA	NA	551.1345	NA	NA	NA	NA	7	NA	NA	NA	0	66	0	0	0	NA	NA	NA	NA	NA	0	0	NA	0	0	NA	7	0	66	0	0	0	0
2007-026	2007-08-31	0	26	74	2	NA	NA	NA	NA	11	0	3	29	17	1.5	3	10	250.652	NA	3	4.00	2	0	0	1	0	0	22	0	0	1	0	0	1	1	0	4	0	NA	0	1	NA	0	0	34	19	1	1	0
2007-026	2007-09-05	0	26	74	7	2.05	29	NA	NA	11	0	3	29	17	1.5	NA	NA	829.615	NA	NA	NA	NA	0	NA	NA	NA	0	22	0	0	1	NA	NA	NA	NA	NA	1	0	NA	0	1	NA	0	0	34	19	1	1	0
2007-026	2007-09-07	0	26	74	9	1.5	30	NA	NA	11	0	3	29	17	1.5	NA	NA	4838.6035	NA	NA	NA	NA	0	NA	NA	NA	0	22	0	0	1	NA	NA	NA	NA	NA	1	0	NA	0	1	NA	0	0	34	19	1	1	0
2007-027	2007-09-06	0	27	45	3	0.15	8.5	NA	NA	5	0	4	20	12	0.35	4	17	119.5885	NA	2	1.00	2	0	0	0	0	0	1	1	0	0	0	0	0	0	0	0	0	NA	1	0	NA	0	0	0	2	0	1	0
2007-027	2007-09-10	2	27	45	7	0.06	9	NA	NA	5	0	4	20	12	0.35	NA	NA	231.442	NA	2	1.00	2	0	0	0	0	0	1	1	0	0	0	0	0	0	0	0	0	NA	1	0	NA	0	0	0	2	0	1	0
2007-028	2007-09-07	0	28	70	1	1.35	17	NA	NA	8	0	3	20	14	1.7	NA	NA	623.372	NA	3	2.00	2	0	0	0	0	0	0	1	0	1	0	0	0	0	1	2	0	NA	0	1	NA	NA	NA	NA	NA	NA	NA	NA
2007-028	2007-09-12	0	28	70	6	0.28	13.5	NA	NA	8	0	3	20	14	1.7	NA	NA	507.897	NA	NA	NA	NA	NA	NA	NA	NA	NA	NA	NA	NA	NA	NA	NA	NA	NA	NA	0	NA	NA	NA	NA	NA	NA	NA	NA	NA	NA	NA	NA
2007-028	2007-09-14	0	28	70	8	0.21	12	NA	NA	8	0	3	20	14	1.7	NA	NA	610.351	NA	NA	NA	NA	NA	NA	NA	NA	NA	NA	NA	NA	NA	NA	NA	NA	NA	NA	0	NA	NA	NA	NA	NA	NA	NA	NA	NA	NA	NA	NA
2007-029	2007-09-13	1	29	35	1	0.69	16.5	36	147	6	0	5	18	18	0.72	5	30	126.869	1915.9515	4	2.80	4	0	0	0	1	0	12	1	0	1	0	0	1	0	1	3	0	NA	0	1	NA	3	0	12	8	0	1	0
2007-029	2007-09-18	0	29	35	6	0.24	8.3	8.2	33.5	6	0	5	18	18	0.72	NA	NA	141.7005	5512.152	NA	NA	NA	0	NA	NA	NA	0	12	1	0	1	NA	NA	NA	NA	NA	1	0	NA	0	1	NA	3	0	12	8	0	1	0
2007-029	2007-09-21	0	29	35	9	0.14	8.5	1.3	13	6	0	5	18	18	0.72	NA	NA	541.3465	14110.5855	NA	NA	NA	0	NA	NA	NA	0	12	1	0	1	NA	NA	NA	NA	NA	1	0	NA	0	1	NA	3	0	12	8	0	1	0
2007-030	2007-09-17	1	30	41	2	1.1	22	87	96	6	0	4	33	18	1.1	5	35	173.2335	4426.624	5	2.80	6	8	1	1	1	0	26	11	0	1	0	0	0	0	1	2	0	NA	0	1	NA	9	0	4	13	0	1	0
2007-030	2007-09-21	0	30	41	6	0.33	11.5	NA	NA	6	0	4	33	18	1.1	NA	NA	213.776	37340.365	NA	NA	NA	8	NA	NA	NA	0	26	11	0	1	NA	NA	NA	NA	NA	1	0	NA	0	1	NA	9	0	4	13	0	1	0
2007-030	2007-09-24	1	30	41	9	0.19	7.9	NA	8.5	6	0	4	33	18	1.1	NA	NA	513.804	8029.567	NA	NA	NA	8	NA	NA	NA	0	26	11	0	1	NA	NA	NA	NA	NA	1	0	NA	0	1	NA	9	0	4	13	0	1	0
2007-031	2007-09-17	1	31	63	3	1.4	9.8	NA	NA	14	0	3	30	22	3	5	30	73253.65	82832.7015	3	2.50	2	0	0	0	1	0	9	7	0	1	0	0	1	0	1	3	0	NA	0	1	NA	6	0	10	69	0	1	0
2007-031	2007-09-19	0	31	63	5	0.67	9.2	240	286	14	0	3	30	22	3	NA	NA	68325.1245	102770.3325	NA	NA	NA	0	NA	NA	NA	0	9	7	0	1	NA	NA	NA	NA	NA	1	0	NA	0	1	NA	6	0	10	69	0	1	0
2007-031	2007-09-21	0	31	63	7	0.55	8.7	510	808	14	0	3	30	22	3	NA	NA	58842.357	NA	NA	NA	NA	0	NA	NA	NA	0	9	7	0	1	NA	NA	NA	NA	NA	1	0	NA	0	1	NA	6	0	10	69	0	1	0
2007-032	2007-11-26	1	32	61	2	0.95	16.5	86	41.5	5	2	4	18	18	1.1	5	26	182.4925	2402.2505	5	5.90	6	14	1	2	1	0	99	13	1	1	0	1	0	0	1	5	1	bl;dning i basala gangl ej s;ker DAI	0	1	NA	16	0	99	19	1	1	1
2007-033	2007-12-03	1	33	27	3	1.35	33.5	NA	NA	4	2	3	55	55	2.3	5	29	340.318	NA	4	2.70	6	2	1	1	1	0	28	1	0	1	0	0	1	0	1	3	0	NA	0	1	NA	0	0	3	10	1	1	0
2007-033	2007-12-10	1	33	27	10	0.22	18	NA	NA	4	2	3	55	55	2.3	NA	NA	1212.6575	NA	NA	NA	NA	2	NA	NA	NA	0	28	1	0	1	NA	NA	NA	NA	NA	1	0	NA	0	1	NA	0	0	3	10	1	1	0
2007-034	2007-12-05	0	34	27	2	0.35	13.5	NA	NA	5	1	4	18	15	0.38	5	54	120.6505	NA	4	2.50	6	15	1	1	2	0	88	0	0	0	0	0	0	0	0	0	0	0	0	0	NA	3	0	18	0	0	1	0
2007-034	2007-12-10	1	34	27	7	0.05	13.1	NA	NA	5	1	4	18	15	0.38	NA	NA	385.3895	NA	NA	NA	NA	15	NA	NA	NA	0	88	0	0	0	NA	NA	NA	NA	NA	0	0	0	0	0	NA	3	0	18	0	0	1	0
2007-034	2007-12-13	1	34	27	10	0.02	6.4	NA	NA	5	1	4	18	15	0.38	NA	NA	527.822	NA	NA	NA	NA	15	NA	NA	NA	0	88	0	0	0	NA	NA	NA	NA	NA	0	0	0	0	0	NA	3	0	18	0	0	1	0
2007-035	2007-12-18	0	35	73	6	0.4	11	NA	NA	4	2	3	47	14	0.7	4	17	1036.922	NA	6	3.80	6	18	2	2	2	0	107	0	0	1	0	0	0	0	1	2	0	0	0	1	NA	NA	NA	NA	NA	NA	NA	NA
2007-035	2007-12-27	1	35	73	15	NA	NA	NA	NA	4	2	3	47	14	0.7	4	17	1150.892	NA	NA	NA	NA	NA	NA	NA	NA	NA	NA	NA	NA	NA	NA	NA	NA	NA	NA	0	NA	NA	NA	NA	NA	NA	NA	NA	NA	NA	NA	NA
2007-036	2008-01-07	1	36	71	3	1.65	13.5	NA	NA	13	0	3	14	13	2.4	4	17	1776.026	NA	6	4.10	6	11	2	1	1	0	53	2	0	0	1	0	1	0	1	4	0	0	0	1	NA	NA	NA	NA	NA	NA	NA	NA
2007-036	2008-01-11	0	36	71	7	0.56	8.6	NA	NA	13	0	3	14	13	2.4	5	25	1720.77	11765.07	NA	NA	NA	NA	NA	NA	NA	NA	NA	NA	NA	NA	NA	NA	NA	NA	NA	0	NA	NA	NA	NA	NA	NA	NA	NA	NA	NA	NA	NA
2007-036	2008-01-16	1	36	71	12	0.5	8.9	NA	NA	13	0	3	14	13	2.4	5	25	3170.923	27870.216	NA	NA	NA	NA	NA	NA	NA	NA	NA	NA	NA	NA	NA	NA	NA	NA	NA	0	NA	NA	NA	NA	NA	NA	NA	NA	NA	NA	NA	NA
2007-037	2008-01-14	1	37	57	2	0.53	15	NA	NA	13	0	4	17	13	0.61	5	25	325.749	114010.512	5	3.10	6	11	1	1	1	0	85	30	0	1	0	0	0	0	1	2	0	NA	0	1	NA	NA	NA	NA	NA	NA	NA	NA
2007-037	2008-01-18	0	37	57	6	0.29	7.8	NA	NA	13	0	4	17	13	0.61	4	18	372.17	NA	NA	NA	NA	NA	NA	NA	NA	NA	NA	NA	NA	NA	NA	NA	NA	NA	NA	0	NA	NA	NA	NA	NA	NA	NA	NA	NA	NA	NA	NA
2007-037	2008-01-21	1	37	57	9	NA	NA	NA	NA	13	0	4	17	13	0.61	4	18	435.066	NA	NA	NA	NA	NA	NA	NA	NA	NA	NA	NA	NA	NA	NA	NA	NA	NA	NA	0	NA	NA	NA	NA	NA	NA	NA	NA	NA	NA	NA	NA
2007-038	2008-02-04	1	38	45	2	0.08	8.7	NA	NA	15	0	4	12	10	0.1	4	17	41.439	NA	5	3.00	6	10	1	1	1	0	56	1	0	1	0	0	0	0	1	2	0	NA	0	1	NA	NA	NA	NA	NA	NA	NA	NA
2007-038	2008-02-08	0	38	45	6	NA	NA	NA	NA	15	0	4	12	10	0.1	4	17	39.641	NA	NA	NA	NA	NA	NA	NA	NA	NA	NA	NA	NA	NA	NA	NA	NA	NA	NA	0	NA	NA	NA	NA	NA	NA	NA	NA	NA	NA	NA	NA
2007-039	2008-01-10	1	39	61	2	0.69	16	NA	NA	11	0	4	25	15	0.72	4	17	110.248	2176.175	3	2.20	6	2	0	1	1	0	55	4	0	1	0	0	0	0	1	2	0	NA	0	0	NA	NA	NA	NA	NA	NA	NA	NA
2007-039	2008-01-15	1	39	61	7	NA	NA	NA	NA	11	0	4	25	15	0.72	5	26	352.495	NA	NA	NA	NA	NA	NA	NA	NA	NA	NA	NA	NA	NA	NA	NA	NA	NA	NA	0	NA	NA	NA	NA	NA	NA	NA	NA	NA	NA	NA	NA
2007-039	2008-01-17	1	39	61	9	NA	NA	NA	NA	11	0	4	25	15	0.72	5	26	325.668	NA	NA	NA	NA	NA	NA	NA	NA	NA	NA	NA	NA	NA	NA	NA	NA	NA	NA	0	NA	NA	NA	NA	NA	NA	NA	NA	NA	NA	NA	NA
2007-040	2008-02-11	1	40	15	3	0.5	46.5	NA	NA	4	2	3	122	17	0.58	5	26	16117.303	NA	5	1.90	6	10	2	1	2	0	64	0	0	0	0	0	0	0	0	0	0	0	0	0	NA	NA	NA	NA	NA	NA	NA	NA
2007-040	2008-02-18	1	40	15	10	0.19	18	NA	NA	4	2	3	122	17	0.58	5	30	19385.718	NA	NA	NA	NA	NA	NA	NA	NA	NA	NA	NA	NA	NA	NA	NA	NA	NA	NA	0	NA	NA	NA	NA	NA	NA	NA	NA	NA	NA	NA	NA
2007-040	2008-02-21	1	40	15	13	0.22	20	NA	NA	4	2	3	122	17	0.58	5	25	13085.635	NA	NA	NA	NA	NA	NA	NA	NA	NA	NA	NA	NA	NA	NA	NA	NA	NA	NA	0	NA	NA	NA	NA	NA	NA	NA	NA	NA	NA	NA	NA
2008-041	2008-02-28	0	41	72	9	0.34	13.5	NA	NA	12	0	4	28	17	1.4	5	26	1547.3055	NA	3	2.90	6	4	0	0	1	0	75	34	1	1	0	0	0	0	1	3	0	0	0	0	NA	14	0	180	40	1	1	0
2008-042	2008-03-03	1	42	68	9	0.15	8.8	NA	NA	6	0	3	11	6.8	0.47	5	26	450.487	NA	4	2.20	6	12	1	2	1	0	262	0	0	0	0	0	0	0	0	0	0	NA	0	0	NA	0	0	15	0	1	1	0
2008-043	2008-03-31	1	43	59	4	2	16	NA	NA	12	0	3	37	35	5.7	5	26	340.134	9028.7355	3	3.70	6	2	0	0	0	0	12	20	0	1	0	0	1	0	1	3	0	NA	0	1	NA	4	0	6	50	1	1	0
2008-043	2008-04-07	1	43	59	11	0.4	12	NA	NA	12	0	3	37	35	5.7	5	26	404.465	NA	NA	NA	NA	2	NA	NA	NA	0	12	20	0	1	NA	NA	NA	NA	NA	1	0	NA	0	1	NA	4	0	6	50	1	1	0
2008-044	2008-04-01	0	44	45	2	0.15	13.5	NA	NA	3	1	5	15	14	0.19	5	26	19.207	NA	5	3.50	6	15	1	1	1	0	112	0	0	1	0	0	0	0	1	2	0	NA	0	0	NA	4	0	0	0	0	1	0
2008-044	2008-04-04	0	44	45	5	0.07	NA	NA	NA	3	1	5	15	14	0.19	5	26	53.529	NA	NA	NA	NA	15	NA	NA	NA	0	112	0	0	1	NA	NA	NA	NA	NA	1	0	NA	0	0	NA	4	0	0	0	0	1	0
2008-045	2008-04-14	1	45	17	4	NA	NA	21	7.1	6	0	5	100	21	1.5	5	26	1468.89	9498.715	4	3.00	3	0	1	1	1	0	0	19	1	0	0	0	0	0	1	2	1	subkortikala	0	1	NA	4	0	7	29	0	1	1
2008-045	2008-04-16	0	45	17	6	0.35	9.5	NA	NA	6	0	5	100	21	1.5	5	26	1495.5465	18183.2445	NA	NA	NA	0	NA	NA	NA	0	0	19	1	0	NA	NA	NA	NA	NA	1	1	subkortikala	0	1	NA	4	0	7	29	0	1	1
2008-045	2008-04-17	0	45	17	7	0.34	9.4	NA	NA	6	0	5	100	21	1.5	5	26	1401.1085	NA	NA	NA	NA	0	NA	NA	NA	0	0	19	1	0	NA	NA	NA	NA	NA	1	1	subkortikala	0	1	NA	4	0	7	29	0	1	1
2008-047	2008-04-22	1	47	33	4	0.22	9.1	NA	NA	12	0	4	17	14	0.44	5	25	820.1365	931.625	3	3.40	6	4	0	1	0	0	55	0	0	1	0	0	0	0	1	2	0	NA	0	1	NA	0	0	38	4	0	1	0
2008-047	2008-04-24	1	47	33	6	0.15	7.9	NA	NA	12	0	4	17	14	0.44	5	25	672.8945	958.182	NA	NA	NA	4	NA	NA	NA	0	55	0	0	1	NA	NA	NA	NA	NA	1	0	NA	0	1	NA	0	0	38	4	0	1	0
2008-048	2008-04-22	0	48	63	3	NA	NA	NA	NA	7	0	5	14	9.7	0.26	5	25	56.445	NA	3	2.00	6	10	0	1	1	0	100	0	0	0	0	0	0	0	0	0	0	0	0	0	NA	NA	NA	NA	NA	NA	NA	NA
2008-049	2008-06-16	1	49	62	3	0.19	19.5	NA	NA	15	0	4	20	20	0.16	5	25	4.762	3066.846	4	2.60	6	16	1	2	2	0	176	0	0	0	0	0	0	0	0	0	0	0	0	0	NA	5	0	9	0	1	1	0
2008-049	2008-06-19	0	49	62	6	0.16	9.3	NA	NA	15	0	4	20	20	0.16	2	27	66.9065	NA	NA	NA	NA	16	NA	NA	NA	0	176	0	0	0	NA	NA	NA	NA	NA	0	0	NA	0	0	NA	5	0	9	0	1	1	0
2008-049	2008-06-23	1	49	62	10	NA	NA	NA	NA	15	0	4	20	20	0.16	2	27	138.97	NA	NA	NA	NA	16	NA	NA	NA	0	176	0	0	0	NA	NA	NA	NA	NA	0	0	NA	0	0	NA	5	0	9	0	1	1	0
2008-050	2008-05-12	1	50	49	3	0.39	13	NA	NA	7	0	4	32	32	1.3	4	17	56.556	NA	5	3.20	6	12	1	1	1	0	75	8	0	1	0	0	0	0	1	2	0	0	0	1	NA	5	0	26	4	0	1	0
2008-050	2008-05-15	1	50	49	6	0.21	13.5	NA	NA	7	0	4	32	32	1.3	4	17	128.4865	NA	NA	NA	NA	12	NA	NA	NA	0	75	8	0	1	NA	NA	NA	NA	NA	1	0	0	0	1	NA	5	0	26	4	0	1	0
2008-051	2008-05-15	1	51	59	1	0.69	12.5	240	76	3	0	3	14	13	0.8	5	26	182.529	4225.9105	3	2.80	6	3	0	0	0	0	50	42	0	1	0	0	1	0	1	3	0	NA	0	1	NA	3	0	50	42	0	1	0
2008-051	2008-05-21	0	51	59	7	NA	NA	NA	NA	3	0	3	14	13	0.8	5	33	186.304	NA	NA	NA	NA	3	NA	NA	NA	0	50	42	0	1	NA	NA	NA	NA	NA	1	0	NA	0	1	NA	3	0	50	42	0	1	0
2008-052	2008-05-19	1	52	19	2	0.16	10.4	NA	NA	7	0	5	20	10	0.22	5	33	792.188	NA	3	3.50	2	0	0	0	0	0	0	1	0	1	0	0	1	0	1	3	1	Ccallosum. subcortikala. hjŠrnstam. thalamus	0	0	NA	NA	NA	NA	NA	NA	NA	NA
2008-053	2008-05-26	1	53	64	3	0.71	16	NA	NA	3	1	4	30	30	1.2	5	33	83.7745	3409.5085	3	2.90	2	4	0	0	0	0	17	5	0	1	0	0	1	0	1	3	0	NA	0	1	NA	5	0	17	7	1	1	0
2008-053	2008-05-30	0	53	64	7	0.48	11.5	NA	NA	3	1	4	30	30	1.2	5	35	209.031	NA	NA	NA	NA	4	NA	NA	NA	0	17	5	0	1	NA	NA	NA	NA	NA	1	0	NA	0	1	NA	5	0	17	7	1	1	0
2008-053	2008-06-02	1	53	64	10	0.34	11.5	NA	NA	3	1	4	30	30	1.2	5	25	542.6325	21070.3905	NA	NA	NA	4	NA	NA	NA	0	17	5	0	1	NA	NA	NA	NA	NA	1	0	NA	0	1	NA	5	0	17	7	1	1	0
2008-054	2008-06-18	1	54	50	1	2.55	11.5	NA	NA	14	0	3	14	12	3.7	5	25	204.241	NA	4	1.70	6	7	1	1	1	0	132	0	0	0	0	0	0	0	0	0	0	0	0	0	NA	NA	NA	NA	NA	NA	NA	NA
2008-055	2008-06-23	1	55	15	2	0.76	22.5	NA	NA	3	0	3	28	28	1.2	5	25	239.5285	NA	3	3.50	2	0	0	0	1	0	0	0	1	1	0	0	0	0	1	3	1	subcort. basala ganglier	0	0	NA	0	0	0	0	1	1	1
2008-055	2008-06-27	0	55	15	6	0.15	9.6	NA	NA	3	0	3	28	28	1.2	4	41	523.2135	NA	NA	NA	NA	0	NA	NA	NA	0	0	0	1	1	NA	NA	NA	NA	NA	2	1	subcort. basala ganglier	0	0	NA	0	0	0	0	1	1	1
2008-055	2008-06-30	1	55	15	9	NA	NA	NA	NA	3	0	3	28	28	1.2	4	41	793.11	NA	NA	NA	NA	0	NA	NA	NA	0	0	0	1	1	NA	NA	NA	NA	NA	2	1	subcort. basala ganglier	0	0	NA	0	0	0	0	1	1	1
2008-056	2008-06-24	0	56	22	6	0.07	11.5	23	64	3	0	5	28	20	0.82	4	41	253.862	NA	3	2.00	2	0	0	0	1	0	8	0	0	1	0	0	0	0	1	2	0	NA	1	0	NA	0	0	2	1	0	1	1
2008-056	2008-06-27	0	56	22	9	0.05	11.5	NA	NA	3	0	5	28	20	0.82	4	29	569.1365	NA	NA	NA	NA	0	NA	NA	NA	0	8	0	0	1	NA	NA	NA	NA	NA	1	0	NA	1	0	NA	0	0	2	1	0	1	1
2008-056	2008-06-30	1	56	22	12	0.03	12	NA	NA	3	0	5	28	20	0.82	4	29	734.405	NA	NA	NA	NA	0	NA	NA	NA	0	8	0	0	1	NA	NA	NA	NA	NA	1	0	NA	1	0	NA	0	0	2	1	0	1	1
2008-057	2008-07-14	1	57	16	2	0.5	20	NA	NA	6	1	3	31	31	0.6	4	29	142.8055	NA	4	2.50	3	0	1	0	1	0	4	0	1	1	0	0	0	0	1	3	0	NA	0	0	NA	0	0	2	0	1	1	1
2008-057	2008-07-18	0	57	16	6	0.09	8.2	NA	NA	6	1	3	31	31	0.6	5	38	373.9655	NA	NA	NA	NA	0	NA	NA	NA	0	4	0	1	1	NA	NA	NA	NA	NA	2	0	NA	0	0	NA	0	0	2	0	1	1	1
2008-057	2008-07-21	1	57	16	9	0.12	10.5	NA	NA	6	1	3	31	31	0.6	5	38	827.3625	NA	NA	NA	NA	0	NA	NA	NA	0	4	0	1	1	NA	NA	NA	NA	NA	2	0	NA	0	0	NA	0	0	2	0	1	1	1
2008-058	2008-06-30	1	58	60	2	2	17.5	NA	NA	3	0	1	34	34	2	5	50	252.6495	2663.4825	4	3.50	3	5	1	1	1	0	19	3	0	1	0	0	0	0	1	2	0	NA	0	1	NA	5	0	8	45	1	1	0
2008-058	2008-07-03	1	58	60	5	0.58	8.2	NA	NA	3	0	1	34	34	2	5	50	200.567	16086.46	NA	NA	NA	5	NA	NA	NA	0	19	3	0	1	NA	NA	NA	NA	NA	1	0	NA	0	1	NA	5	0	8	45	1	1	0
2008-059	2008-07-04	0	59	22	2	0.55	14	NA	NA	3	0	4	30	17	0.66	5	50	10624.0605	NA	3	1.60	6	6	1	1	1	0	63	0	0	0	0	0	0	0	0	0	0	NA	0	0	NA	6	0	63	0	0	0	0
2008-059	2008-07-08	0	59	23	6	0.08	11	NA	NA	3	0	4	30	17	0.66	5	35	7959.5095	NA	NA	NA	NA	6	NA	NA	NA	0	63	0	0	0	NA	NA	NA	NA	NA	0	0	NA	0	0	NA	6	0	63	0	0	0	0
2008-059	2008-07-10	0	59	23	8	0.07	16	NA	NA	3	0	4	30	17	0.66	5	35	8382.261	NA	NA	NA	NA	6	NA	NA	NA	0	63	0	0	0	NA	NA	NA	NA	NA	0	0	NA	0	0	NA	6	0	63	0	0	0	0
2008-060	2008-08-11	1	60	29	3	0.23	10.5	NA	NA	3	1	5	24	14	0.74	4	36	113.4695	8256.6885	3	3.50	2	0	0	0	1	0	0	0	1	1	0	0	0	0	1	3	1	CC. basal ganglier	0	0	NA	0	0	0	0	1	1	1
2008-060	2008-08-14	0	60	29	6	0.07	8.3	NA	NA	3	1	5	24	14	0.74	4	36	292.222	30315.173	NA	NA	NA	0	NA	NA	NA	0	0	0	1	1	NA	NA	NA	NA	NA	2	1	CC. basal ganglier	0	0	NA	0	0	0	0	1	1	1
2008-061	2008-08-19	1	61	74	2	0.51	16	NA	NA	13	0	3	20	19	0.58	4	36	163.468	NA	4	4.20	6	7	0	1	1	0	61	1	0	1	0	0	1	0	1	3	0	NA	0	1	NA	7	0	61	1	0	1	0
2008-061	2008-08-22	0	61	74	5	0.19	8.8	NA	NA	13	0	3	20	19	0.58	5	27	260.165	NA	NA	NA	NA	7	NA	NA	NA	0	61	1	0	1	NA	NA	NA	NA	NA	1	0	NA	0	1	NA	7	0	61	1	0	1	0
2008-061	2008-08-25	1	61	74	8	0.15	8.8	NA	NA	13	0	3	20	19	0.58	4	29	505.834	NA	NA	NA	NA	7	NA	NA	NA	0	61	1	0	1	NA	NA	NA	NA	NA	1	0	NA	0	1	NA	7	0	61	1	0	1	0
2008-062	2008-09-22	1	62	47	1	4	36	NA	NA	4	2	1	36	36	4	4	29	152.651	NA	6	4.20	6	17	2	2	2	0	150	20	1	1	0	0	0	0	1	3	0	NA	0	1	NA	NA	NA	NA	NA	NA	NA	NA
2008-063	2008-09-29	1	63	50	5	0.14	NA	NA	NA	11	0	5	38	25	0.64	4	29	106.5715	2805.281	3	2.00	2	0	0	0	0	0	6	14	0	1	0	0	0	0	1	2	0	NA	0	1	NA	0	0	6	18	0	1	0
2008-063	2008-10-02	1	63	50	8	0.1	12	NA	NA	11	0	5	38	25	0.64	5	25	308.9555	7634.315	NA	NA	NA	0	NA	NA	NA	0	6	14	0	1	NA	NA	NA	NA	NA	1	0	NA	0	1	NA	0	0	6	18	0	1	0
2008-063	2008-10-03	4	63	50	9	0.09	10.4	NA	NA	11	0	5	38	25	0.64	5	25	467.955	NA	NA	NA	NA	0	NA	NA	NA	0	6	14	0	1	NA	NA	NA	NA	NA	1	0	NA	0	1	NA	0	0	6	18	0	1	0
2008-064	2008-10-08	1	64	74	2	1.18	22.5	NA	NA	5	0	3	30	15	1.4	5	25	149.3525	5267.8715	4	3.90	6	4	1	1	0	0	0	27	0	1	0	1	0	1	0	5	0	NA	1	1	NA	4	0	0	27	0	1	0
2008-064	2008-10-13	1	64	74	7	0.79	10.5	NA	NA	5	0	3	30	15	1.4	5	25	466.327	32403.5135	NA	NA	NA	4	NA	NA	NA	0	0	27	0	1	NA	NA	NA	NA	NA	1	0	NA	1	1	NA	4	0	0	27	0	1	0
2008-064	2008-10-16	0	64	74	10	0.77	21.5	NA	NA	5	0	3	30	15	1.4	5	25	1748.4305	NA	NA	NA	NA	4	NA	NA	NA	0	0	27	0	1	NA	NA	NA	NA	NA	1	0	NA	1	1	NA	4	0	0	27	0	1	0
2008-065	2008-10-09	0	65	76	1	0.13	12.4	NA	NA	6	0	1	15	15	0.15	5	25	3.118	NA	2	1.00	2	0	0	0	0	0	12	0	0	0	0	0	0	0	0	0	0	NA	0	0	NA	13	0	135	0	0	1	0
2008-065	2008-10-14	0	65	76	6	0.07	19.5	NA	NA	6	0	1	15	15	0.15	3	11	156.779	NA	NA	NA	NA	NA	NA	NA	NA	NA	NA	NA	NA	NA	NA	NA	NA	NA	NA	0	NA	NA	NA	NA	NA	NA	NA	NA	NA	NA	NA	NA
2008-065	2008-10-16	0	65	76	8	0.04	20.9	NA	NA	6	0	1	15	15	0.15	5	30	241.205	NA	NA	NA	NA	NA	NA	NA	NA	NA	NA	NA	NA	NA	NA	NA	NA	NA	NA	0	NA	NA	NA	NA	NA	NA	NA	NA	NA	NA	NA	NA
2008-066	2008-09-05	0	66	59	1	0.5	23	NA	NA	13	NA	5	23	23	0.5	5	30	71.649	NA	3	4.00	2	0	0	0	0	0	28	0	0	1	0	0	0	0	1	2	1	Subcrotikalt	0	0	NA	NA	NA	NA	NA	NA	NA	NA
2008-067	2008-11-24	1	67	61	4	0.3	13	NA	NA	12	0	3	31	21	0.58	5	38	1153.637	15853.185	3	3.00	2	0	0	0	0	0	6	15	0	1	0	0	0	0	1	2	0	NA	0	1	NA	0	0	13	28	1	1	0
2008-067	2008-12-01	2	67	61	11	0.1	10	69	NA	12	0	3	31	21	0.58	5	38	943.0875	77748.298	NA	NA	NA	0	NA	NA	NA	0	6	15	0	1	NA	NA	NA	NA	NA	1	0	NA	0	1	NA	0	0	13	28	1	1	0
2008-069	2008-09-01	1	69	41	2	0.61	12	NA	NA	3	0	4	15	14	0.67	5	38	298.8615	NA	6	5.10	6	11	2	1	1	0	70	27	1	1	0	0	1	0	1	4	1	subcort	1	1	NA	7	0	10	7	1	1	1
2008-069	2008-09-05	0	69	41	6	0.18	13.5	NA	NA	3	0	4	15	14	0.67	5	35	588.5915	1438.21	NA	NA	NA	11	NA	NA	NA	0	70	27	1	1	NA	NA	NA	NA	NA	2	1	subcort	1	1	NA	7	0	10	7	1	1	1
2008-069	2008-09-08	1	69	41	9	0.13	9.8	NA	NA	3	0	4	15	14	0.67	5	35	1041.102	8584.732	NA	NA	NA	11	NA	NA	NA	0	70	27	1	1	NA	NA	NA	NA	NA	2	1	subcort	1	1	NA	7	0	10	7	1	1	1
2008-071	2008-08-13	0	71	49	1	4.4	41	678	112	6	0	3	54	46	4.6	2	9	584.552	7025.998	5	2.90	6	9	1	2	1	0	163	0	0	1	0	0	0	0	1	2	0	NA	0	1	NA	0	0	13	39	1	1	0
2008-071	2008-08-18	1	71	49	6	0.55	15.5	7.4	25	6	0	3	54	46	4.6	2	9	513.3265	1549.2765	NA	NA	NA	9	NA	NA	NA	0	163	0	0	1	NA	NA	NA	NA	NA	1	0	NA	0	1	NA	0	0	13	39	1	1	0
2008-072	2008-11-04	0	72	55	4	0.07	9.2	NA	NA	7	0	3	9	9	0.15	2	9	1342.0305	NA	3	1.50	2	0	0	0	0	0	0	0	1	0	0	0	0	0	0	1	0	0	0	0	NA	0	0	0	0	1	0	0
2008-072	2008-11-06	0	72	55	6	0.05	8.1	NA	NA	7	0	3	9	9	0.15	5	25	1207.8635	NA	NA	NA	NA	0	NA	NA	NA	0	0	0	1	0	NA	NA	NA	NA	NA	1	0	NA	0	0	NA	0	0	0	0	1	0	0
2008-072	2008-11-06	1	72	55	7	0.04	5.4	NA	NA	7	0	3	9	9	0.15	5	25	1058.9675	NA	NA	NA	NA	0	NA	NA	NA	0	0	0	1	0	NA	NA	NA	NA	NA	1	0	NA	0	0	NA	0	0	0	0	1	0	0
2009-073	2009-01-13	1	73	61	4	0.13	16	NA	NA	3	0	3	28	26	0.36	5	25	229.848	12622.391	3	3.90	6	4	0	0	1	0	93	1	0	1	0	0	1	0	1	3	0	NA	0	1	NA	0	0	29	22	0	1	0
2009-073	2009-01-15	0	73	61	6	0.08	12	NA	NA	3	0	3	28	26	0.36	3	11	256.8945	8875.086	NA	NA	NA	4	NA	NA	NA	0	93	1	0	1	NA	NA	NA	NA	NA	1	0	NA	0	1	NA	0	0	29	22	0	1	0
2009-073	2009-01-16	4	73	61	7	0.07	14.5	NA	NA	3	0	3	28	26	0.36	3	11	398.7845	11443.296	NA	NA	NA	4	NA	NA	NA	0	93	1	0	1	NA	NA	NA	NA	NA	1	0	NA	0	1	NA	0	0	29	22	0	1	0
2009-074	2008-12-15	1	74	30	2	0.54	29	NA	NA	12	0	5	30	30	0.58	5	38	484.745	NA	3	2.00	6	0	0	0	1	0	10	16	0	1	0	0	0	0	1	2	0	0	0	1	NA	0	0	5	18	0	1	0
2009-074	2008-12-19	4	74	30	6	0.06	8.3	NA	NA	12	0	5	30	30	0.58	5	38	307.2295	NA	NA	NA	NA	0	NA	NA	NA	0	10	16	0	1	NA	NA	NA	NA	NA	1	0	0	0	1	NA	0	0	5	18	0	1	0
2009-075	2008-11-24	1	75	37	3	0.07	12.5	7.9	27	4	0	4	21	19	0.26	5	38	149.148	2962.685	3	3.50	2	0	0	0	0	0	6	3	1	1	0	0	0	0	1	3	1	subcorticalt	0	1	NA	NA	NA	NA	NA	NA	NA	NA
2009-075	2008-11-26	0	75	37	5	0.04	8.3	NA	NA	4	0	4	21	19	0.26	5	30	133.832	3042.314	NA	NA	NA	NA	NA	NA	NA	NA	NA	NA	NA	NA	NA	NA	NA	NA	NA	0	NA	NA	NA	NA	NA	NA	NA	NA	NA	NA	NA	NA
2009-075	2008-12-01	2	75	37	10	NA	NA	NA	NA	4	0	4	21	19	0.26	5	30	858.61	NA	NA	NA	NA	NA	NA	NA	NA	NA	NA	NA	NA	NA	NA	NA	NA	NA	NA	0	NA	NA	NA	NA	NA	NA	NA	NA	NA	NA	NA	NA
2009-076	2008-11-24	1	76	38	3	0.11	18	NA	NA	4	0	4	33	33	0.32	4	18	2850.479	NA	3	3.30	2	3	0	1	1	0	16	2	0	1	0	0	0	0	1	2	0	0	0	1	NA	NA	NA	NA	NA	NA	NA	NA
2009-076	2008-11-28	5	76	38	7	0.02	6.3	NA	NA	4	0	4	33	33	0.32	4	18	2026.42	NA	NA	NA	NA	NA	NA	NA	NA	NA	NA	NA	NA	NA	NA	NA	NA	NA	NA	0	NA	NA	NA	NA	NA	NA	NA	NA	NA	NA	NA	NA
2009-077	2008-11-24	1	77	66	1	0.25	12.5	90	180	5	0	4	14	13	0.3	4	18	141.249	4009.943	3	2.00	2	0	0	0	0	0	25	1	0	1	0	0	0	0	1	2	0	NA	0	1	NA	NA	NA	NA	NA	NA	NA	NA
2009-077	2008-11-28	0	77	66	5	0.07	8.2	NA	NA	5	0	4	14	13	0.3	5	26	151.393	2011.68	NA	NA	NA	NA	NA	NA	NA	NA	NA	NA	NA	NA	NA	NA	NA	NA	NA	0	NA	NA	NA	NA	NA	NA	NA	NA	NA	NA	NA	NA
2009-077	2008-12-01	2	77	66	8	NA	NA	NA	NA	5	0	4	14	13	0.3	5	26	306.504	181930.112	NA	NA	NA	NA	NA	NA	NA	NA	NA	NA	NA	NA	NA	NA	NA	NA	NA	0	NA	NA	NA	NA	NA	NA	NA	NA	NA	NA	NA	NA
2009-078	2008-10-21	0	78	69	3	4.4	80	NA	NA	9	0	3	74	51	4.6	5	26	508.091	9734.983	2	1.00	2	0	0	0	0	12.25	0	3	0	1	0	0	0	0	1	2	0	NA	0	1	Multipla lŠtt dislocerade skallfrakturer. venšst EDH vid sinus sag superior	NA	NA	NA	NA	NA	NA	NA
2009-078	2008-10-27	1	78	69	9	0.31	15	NA	NA	9	0	3	74	51	4.6	5	29	871.92	16074.777	NA	NA	NA	NA	NA	NA	NA	NA	NA	NA	NA	NA	NA	NA	NA	NA	NA	0	NA	NA	NA	NA	NA	NA	NA	NA	NA	NA	NA	NA
2009-078	2008-10-29	0	78	69	11	0.3	22	1	20	9	0	3	74	51	4.6	5	29	2393.268	32457.921	NA	NA	NA	NA	NA	NA	NA	NA	NA	NA	NA	NA	NA	NA	NA	NA	NA	0	NA	NA	NA	NA	NA	NA	NA	NA	NA	NA	NA	NA
2009-079	2009-01-26	1	79	58	1	0.12	7.3	36	17	4	1	4	8.8	5.8	0.12	5	29	247.366	NA	6	3.60	6	16	2	2	2	0	157	0	0	1	0	0	0	0	1	2	0	NA	0	0	NA	NA	NA	NA	NA	NA	NA	NA
2009-079	2009-02-06	0	79	58	12	NA	NA	NA	NA	4	1	4	8.8	5.8	0.12	5	25	419.797	NA	NA	NA	NA	NA	NA	NA	NA	NA	NA	NA	NA	NA	NA	NA	NA	NA	NA	0	NA	NA	NA	NA	NA	NA	NA	NA	NA	NA	NA	NA
2009-079	2009-02-09	1	79	58	15	NA	NA	NA	NA	4	1	4	8.8	5.8	0.12	5	25	325.718	NA	NA	NA	NA	NA	NA	NA	NA	NA	NA	NA	NA	NA	NA	NA	NA	NA	NA	0	NA	NA	NA	NA	NA	NA	NA	NA	NA	NA	NA	NA
2009-081	2009-02-05	1	81	61	1	0.09	13	76	87	4	1	3	17	14	0.09	5	25	131.6775	6151.3175	4	2.80	6	18	1	1	1	0	135	0	0	0	0	0	0	0	0	0	0	NA	0	0	NA	7	0	1	0	0	1	0
2009-081	2009-02-09	1	81	61	5	0.05	17	4.8	126	4	1	3	17	14	0.09	5	26	425.589	10989.9885	NA	NA	NA	18	NA	NA	NA	0	135	0	0	0	NA	NA	NA	NA	NA	0	0	NA	0	0	NA	7	0	1	0	0	1	0
2009-081	2009-02-11	0	81	61	7	0.05	13.5	2.4	55	4	1	3	17	14	0.09	5	26	483.5805	23319.5195	NA	NA	NA	18	NA	NA	NA	0	135	0	0	0	NA	NA	NA	NA	NA	0	0	NA	0	0	NA	7	0	1	0	0	1	0
2009-082	2009-02-02	1	82	39	1	0.9	17	172	276	10	0	3	22	17	0.93	5	26	227.4555	6626.556	5	4.50	6	10	1	1	1	0	18	0	1	1	0	1	0	0	1	5	0	0	1	0	NA	5	0	8	0	1	1	0
2009-082	2009-02-05	1	82	39	4	0.6	14.5	28	35	10	0	3	22	17	0.93	5	26	3214.379	7661.936	NA	NA	NA	10	NA	NA	NA	0	18	0	1	1	NA	NA	NA	NA	NA	2	0	0	1	0	NA	5	0	8	0	1	1	0
2009-083	2009-03-09	0	83	44	2	1.03	36.5	NA	NA	4	1	1	45	45	1.3	5	26	1626.436	NA	4	3.10	6	21	1	2	1	0	228	0	0	0	0	0	0	0	0	0	0	NA	0	0	NA	10	0	30	0	0	0	0
2009-083	2009-03-13	0	83	44	6	0.11	25	48	87	4	1	1	45	45	1.3	5	26	1173.3795	12618.129	NA	NA	NA	21	NA	NA	NA	0	228	0	0	0	NA	NA	NA	NA	NA	0	0	NA	0	0	NA	10	0	30	0	0	0	0
2009-083	2009-03-16	1	83	44	9	0.09	14.5	NA	NA	4	1	1	45	45	1.3	5	26	1387.7	NA	NA	NA	NA	21	NA	NA	NA	0	228	0	0	0	NA	NA	NA	NA	NA	0	0	NA	0	0	NA	10	0	30	0	0	0	0
2009-084	2009-03-09	0	84	48	2	0.38	19	NA	NA	3	1	4	22	22	0.49	5	26	978.625	NA	5	4.60	6	16	1	2	2	0	128	10	0	1	0	0	0	0	1	2	0	0	0	1	NA	13	0	69	31	0	1	1
2009-084	2009-03-13	0	84	48	6	0.26	13	NA	NA	3	1	4	22	22	0.49	3	9	987.827	NA	NA	NA	NA	16	NA	NA	NA	0	128	10	0	1	NA	NA	NA	NA	NA	1	0	0	0	1	NA	13	0	69	31	0	1	1
2009-084	2009-03-16	1	84	48	9	0.1	12.5	NA	NA	3	1	4	22	22	0.49	3	9	1661.0265	NA	NA	NA	NA	16	NA	NA	NA	0	128	10	0	1	NA	NA	NA	NA	NA	1	0	0	0	1	NA	13	0	69	31	0	1	1
2009-085	2009-03-11	0	85	55	1	0.21	14	NA	NA	14	0	4	16	16	0.22	5	25	94.2205	NA	3	4.50	6	0	0	0	0	0	12	47	0	0	1	1	0	0	1	5	0	NA	0	0	NA	0	0	12	66	0	1	0
2009-085	2009-03-17	1	85	55	7	0.22	11	NA	NA	14	0	4	16	16	0.22	5	25	194.586	NA	NA	NA	NA	0	NA	NA	NA	0	12	47	0	1	NA	NA	NA	NA	NA	1	0	NA	0	0	NA	0	0	12	66	0	1	0
2009-086	2009-03-16	1	86	21	2	0.17	18	NA	NA	9	0	4	27	27	0.2	5	25	91.76	22507.8	2	1.40	6	4	0	1	1	48	0	5	0	1	0	0	0	0	1	2	0	NA	0	1	NA	2	0	2	13	0	1	0
2009-086	2009-03-19	0	86	21	5	NA	NA	NA	NA	9	0	4	27	27	0.2	5	25	108.0235	NA	NA	NA	NA	4	NA	NA	NA	48	0	5	0	1	NA	NA	NA	NA	NA	1	0	NA	0	1	NA	2	0	2	13	0	1	0
2009-086	2009-03-23	1	86	21	9	NA	NA	NA	NA	9	0	4	27	27	0.2	5	25	549.383	NA	NA	NA	NA	4	NA	NA	NA	48	0	5	0	1	NA	NA	NA	NA	NA	1	0	NA	0	1	NA	2	0	2	13	0	1	0
2009-087	2009-01-29	0	87	64	3	0.32	19.5	NA	NA	5	0	1	31	30	0.94	5	26	200.212	NA	4	4.50	6	0	1	0	1	0	56	1	1	0	1	0	1	0	1	5	0	0	0	1	NA	0	0	21	48	1	1	0
2009-087	2009-01-30	0	87	64	4	0.11	13	NA	NA	5	0	1	31	30	0.94	5	27	282.624	1946.4895	NA	NA	NA	0	NA	NA	NA	0	56	1	1	1	NA	NA	NA	NA	NA	2	0	NA	0	1	NA	0	0	21	48	1	1	0
2009-088	2009-03-04	0	88	51	2	6.05	120	NA	NA	4	0	1	140	140	6.9	5	27	396.321	NA	6	5.60	6	26	2	2	1	0	187	0	0	1	0	1	0	0	1	4	0	NA	0	0	NA	20	0	0	0	1	1	0
2009-089	2008-12-17	0	89	58	1	0.09	13	5.4	17	8	0	5	14	14	0.13	3	27	31.7625	355.407	5	4.10	6	16	1	2	1	0	77	4	0	1	0	0	0	1	0	3	0	NA	1	0	NA	2	0	0	4	0	1	0
2009-089	2008-12-22	1	89	58	6	NA	NA	NA	NA	8	0	5	14	14	0.13	3	27	167.8775	NA	NA	NA	NA	16	NA	NA	NA	0	77	4	0	1	NA	NA	NA	NA	NA	1	0	NA	1	0	NA	2	0	0	4	0	1	0
2009-090	2009-03-23	1	90	25	3	0.05	7.8	5.3	30	3	1	3	19	19	0.25	3	27	766.095	2556.237	3	3.00	2	0	0	0	0	0	0	0	0	1	0	0	0	0	1	2	1	subcort.	0	1	NA	0	0	0	0	1	1	1
2009-090	2009-03-27	0	90	26	7	0.03	7.5	34	106	3	1	3	19	19	0.25	4	16	1067.6455	48952.2915	NA	NA	NA	0	NA	NA	NA	0	0	0	0	1	NA	NA	NA	NA	NA	1	1	subcort.	0	1	NA	0	0	0	0	1	1	1
2009-090	2009-03-30	2	90	26	10	0.05	12	NA	NA	3	1	3	19	19	0.25	4	16	1676.639	7516.0735	NA	NA	NA	0	NA	NA	NA	0	0	0	0	1	NA	NA	NA	NA	NA	1	1	subcort.	0	1	NA	0	0	0	0	1	1	1
2009-091	2009-03-23	1	91	55	2	0.24	16.5	NA	NA	9	0	5	26	20	0.28	4	16	159.696	NA	3	2.30	6	3	0	0	0	0	9	22	0	1	0	0	0	0	1	2	0	NA	0	1	NA	2	0	5	14	0	1	0
2009-091	2009-03-27	0	91	55	6	0.07	12	NA	NA	9	0	5	26	20	0.28	4	21	110.1	NA	NA	NA	NA	3	NA	NA	NA	0	9	22	0	1	NA	NA	NA	NA	NA	1	0	NA	0	1	NA	2	0	5	14	0	1	0
2009-091	2009-03-31	1	91	55	10	0.04	10	NA	NA	9	0	5	26	20	0.28	4	21	272.1465	NA	NA	NA	NA	3	NA	NA	NA	0	9	22	0	1	NA	NA	NA	NA	NA	1	0	NA	0	1	NA	2	0	5	14	0	1	0
2009-092	2009-03-30	2	92	62	4	0.17	5.3	67	24	7	0	1	15	15	0.32	NA	NA	10133.701	6901.9895	3	2.50	2	0	0	0	0	0	0	0	0	1	0	0	1	0	1	3	0	NA	0	0	NA	9	0	0	34	1	1	0
2009-092	2009-04-01	1	92	62	6	0.12	5.6	25	17	7	0	1	15	15	0.32	NA	NA	10088.3305	8277.432	NA	NA	NA	0	NA	NA	NA	0	0	0	0	1	NA	NA	NA	NA	NA	1	0	NA	0	0	NA	9	0	0	34	1	1	0
2009-093	2009-04-24	0	93	62	1	2	26	NA	NA	5	1	1	27	15	1	3	9	322.617	NA	5	4.80	6	18	1	2	1	0	227	0	0	1	0	0	0	0	1	2	0	NA	0	0	NA	17	0	70	180	1	1	0
2009-093	2009-04-28	1	93	62	4	0.36	11	NA	NA	5	1	1	27	15	1	3	9	679.3925	NA	NA	NA	NA	18	NA	NA	NA	0	227	0	0	1	NA	NA	NA	NA	NA	1	0	NA	0	0	NA	17	0	70	180	1	1	0
2009-093	2009-04-30	0	93	62	6	0.13	11	NA	NA	5	1	1	27	15	1	3	9	827.603	NA	NA	NA	NA	18	NA	NA	NA	0	227	0	0	1	NA	NA	NA	NA	NA	1	0	NA	0	0	NA	17	0	70	180	1	1	0
2009-094	2009-04-22	0	94	28	4	NA	NA	NA	NA	10	0	4	45	45	0.46	3	9	285.718	NA	4	3.00	3	0	1	0	1	0	4	7	0	1	0	0	0	0	1	2	0	NA	0	1	NA	0	0	4	7	0	1	0
2009-094	2009-04-23	0	94	28	5	NA	NA	NA	NA	10	0	4	45	45	0.46	4	16	254.069	NA	NA	NA	NA	0	NA	NA	NA	0	4	7	0	1	NA	NA	NA	NA	NA	1	0	NA	0	1	NA	0	0	4	7	0	1	0
2009-094	2009-04-24	0	94	28	6	NA	NA	NA	NA	10	0	4	45	45	0.46	4	16	291.677	NA	NA	NA	NA	0	NA	NA	NA	0	4	7	0	1	NA	NA	NA	NA	NA	1	0	NA	0	1	NA	0	0	4	7	0	1	0
2009-095	2009-04-01	1	95	64	5	0.14	14.5	30	182	3	0	1	24	22	0.28	4	16	114.8705	1850.0465	4	3.80	6	3	1	1	1	0	22	23	0	1	0	0	1	0	1	3	0	NA	0	0	NA	3	0	22	23	0	1	0
2009-095	2009-04-03	0	95	64	7	0.1	12	NA	NA	3	0	1	24	22	0.28	5	26	127.4105	NA	NA	NA	NA	3	NA	NA	NA	0	22	23	0	1	NA	NA	NA	NA	NA	1	0	NA	0	0	NA	3	0	22	23	0	1	0
2009-095	2009-04-07	0	95	64	11	0.12	12.5	NA	NA	3	0	1	24	22	0.28	5	26	457.642	NA	NA	NA	NA	3	NA	NA	NA	0	22	23	0	1	NA	NA	NA	NA	NA	1	0	NA	0	0	NA	3	0	22	23	0	1	0
2009-096	2009-04-23	0	96	33	3	0.27	23	NA	NA	7	0	5	36	32	0.54	5	26	235.0815	NA	3	1.00	6	0	1	0	1	25	8	0	0	1	0	0	0	0	1	2	0	0	0	1	NA	0	0	10	6	0	1	0
2009-096	2009-04-29	1	96	33	9	0.09	9.1	NA	NA	7	0	5	36	32	0.54	5	45	319.212	NA	NA	NA	NA	0	NA	NA	NA	25	8	0	0	1	NA	NA	NA	NA	NA	1	0	0	0	1	NA	0	0	10	6	0	1	0
2009-096	2009-05-04	1	96	33	14	0.48	21	NA	NA	7	0	5	36	32	0.54	5	45	503.6275	NA	NA	NA	NA	0	NA	NA	NA	25	8	0	0	1	NA	NA	NA	NA	NA	1	0	0	0	1	NA	0	0	10	6	0	1	0
2009-097	2009-05-19	1	97	16	7	NA	NA	NA	NA	3	1	3	260	55	0.74	5	25	986.4675	NA	5	2.10	6	11	2	1	1	0	42	0	0	0	0	0	0	0	0	0	0	NA	0	0	NA	3	0	0	1	0	1	1
2009-097	2009-05-22	0	97	16	10	NA	NA	NA	NA	3	1	3	260	55	0.74	5	25	1891.4795	NA	NA	NA	NA	11	NA	NA	NA	0	42	0	0	0	NA	NA	NA	NA	NA	0	0	NA	0	0	NA	3	0	0	1	0	1	1
2009-098	2009-04-28	1	98	73	1	0.81	19	NA	NA	14	0	1	24	19	0.81	4	16	314.131	NA	3	3.00	6	0	0	0	0	0	44	3	0	0	1	0	1	0	1	4	0	NA	0	1	NA	NA	NA	NA	NA	NA	NA	NA
2009-098	2009-05-05	0	98	73	8	NA	NA	NA	NA	14	0	1	24	19	0.81	4	16	1773.632	NA	NA	NA	NA	NA	NA	NA	NA	NA	NA	NA	NA	NA	NA	NA	NA	NA	NA	0	NA	NA	NA	NA	NA	NA	NA	NA	NA	NA	NA	NA
2009-099	2009-05-12	0	99	69	3	0.24	10.4	NA	NA	13	0	3	23	19	0.4	4	16	102.879	NA	5	3.80	6	8	1	1	1	0	79	0	0	1	0	0	1	1	0	4	0	NA	0	0	NA	4	0	18	19	1	1	0
2009-099	2009-05-14	0	99	69	5	0.14	12	NA	NA	13	0	3	23	19	0.4	5	42	130.542	NA	NA	NA	NA	8	NA	NA	NA	0	79	0	0	1	NA	NA	NA	NA	NA	1	0	NA	0	0	NA	4	0	18	19	1	1	0
2009-099	2009-05-15	0	99	69	6	0.15	9.2	NA	NA	13	0	3	23	19	0.4	5	33	217.2495	NA	NA	NA	NA	8	NA	NA	NA	0	79	0	0	1	NA	NA	NA	NA	NA	1	0	NA	0	0	NA	4	0	18	19	1	1	0
2009-100	2009-05-15	4	100	19	11	0.05	11.5	NA	NA	3	1	5	27	27	0.2	5	33	1969.806	34455.7585	3	2.50	2	0	0	1	1	0	0	0	1	1	0	0	0	0	1	3	0	0	1	0	NA	0	0	5	0	1	1	0
2009-101	2009-06-23	0	101	16	3	0.04	4.7	NA	NA	7	0	4	13	13	0.13	4	16	85.3665	NA	1	2.00	2	0	0	0	1	0	0	0	0	0	0	0	0	0	0	0	0	NA	0	0	NA	0	0	0	0	0	0	0
2009-101	2009-06-26	0	101	16	6	0.02	4.6	NA	NA	7	0	4	13	13	0.13	4	16	140.6155	NA	NA	NA	NA	0	NA	NA	NA	0	0	0	0	0	NA	NA	NA	NA	NA	0	0	NA	0	0	NA	0	0	0	0	0	0	0
2009-102	2009-06-12	0	102	42	7	0.1	9.3	1.2	6.3	6	0	4	30	30	0.58	5	30	425.441	548.692	5	3.20	6	12	1	1	1	0	90	1	0	1	0	0	0	0	1	2	0	NA	0	1	NA	6	0	4	23	1	1	0
2009-102	2009-06-16	0	102	42	11	0.05	10	0.79	8.4	6	0	4	30	30	0.58	5	30	569.983	4985.6635	NA	NA	NA	12	NA	NA	NA	0	90	1	0	1	NA	NA	NA	NA	NA	1	0	NA	0	1	NA	6	0	4	23	1	1	0
2009-103	2009-05-25	1	103	63	6	0.14	8.6	NA	NA	8	0	4	17	11	0.34	4	17	253.6465	NA	3	3.40	6	4	0	0	0	0	52	6	0	1	0	0	1	1	0	4	0	NA	1	0	NA	4	0	4	37	1	1	0
2009-103	2009-05-26	1	103	63	7	0.12	9.4	NA	NA	8	0	4	17	11	0.34	4	17	388.592	NA	NA	NA	NA	4	NA	NA	NA	0	52	6	0	1	NA	NA	NA	NA	NA	1	0	NA	1	0	NA	4	0	4	37	1	1	0
2009-104	2009-04-16	0	104	49	2	0.07	12	NA	NA	7	0	4	14	14	0.12	4	17	161.9265	1081.8715	2	1.00	2	0	0	0	0	0	19	0	0	0	0	0	0	0	0	0	0	NA	1	0	NA	0	0	19	0	0	0	0
2009-104	2009-04-20	1	104	49	6	0.05	8.4	0.5	6.2	7	0	4	14	14	0.12	5	29	386.225	2345.619	NA	NA	NA	0	NA	NA	NA	0	19	0	0	0	NA	NA	NA	NA	NA	0	0	NA	1	0	NA	0	0	19	0	0	0	0
2009-104	2009-04-22	0	104	49	8	0.04	14	0.29	5.2	7	0	4	14	14	0.12	5	29	390.231	7458.513	NA	NA	NA	0	NA	NA	NA	0	19	0	0	0	NA	NA	NA	NA	NA	0	0	NA	1	0	NA	0	0	19	0	0	0	0
2009-105	2009-06-02	0	105	30	3	0.31	13.5	NA	NA	13	0	5	30	30	0.65	5	25	114.004	NA	2	1.00	6	0	0	0	0	42	0	3	0	1	0	0	0	0	1	2	0	0	1	1	NA	0	2	2	5	0	1	0
2009-105	2009-06-08	1	105	30	9	0.5	7.7	NA	NA	13	0	5	30	30	0.65	5	25	195.1755	NA	NA	NA	NA	0	NA	NA	NA	42	0	3	0	1	NA	NA	NA	NA	NA	1	0	0	1	1	NA	0	2	2	5	0	1	0
2009-106	2009-06-16	1	106	63	2	0.08	8.1	NA	NA	8	0	3	8.8	8.8	0.07	5	25	2543.1955	NA	4	2.90	6	19	1	2	1	0	175	0	0	0	0	0	0	0	0	0	0	NA	0	0	NA	19	0	175	0	0	0	0
2009-106	2009-06-18	0	106	63	4	NA	NA	NA	NA	8	0	3	8.8	8.8	0.07	5	30	1892.856	NA	NA	NA	NA	19	NA	NA	NA	0	175	0	0	0	NA	NA	NA	NA	NA	0	0	NA	0	0	NA	19	0	175	0	0	0	0
2009-106	2009-06-22	1	106	63	8	NA	NA	NA	NA	8	0	3	8.8	8.8	0.07	5	30	1534.5085	NA	NA	NA	NA	19	NA	NA	NA	0	175	0	0	0	NA	NA	NA	NA	NA	0	0	NA	0	0	NA	19	0	175	0	0	0	0
2009-107	2009-03-18	0	107	37	2	0.11	9.4	NA	NA	3	0	4	17	17	0.2	5	30	6304.076	NA	2	0.40	6	4	1	0	1	31	4	0	0	0	0	0	0	0	0	0	0	NA	0	1	NA	3	0	0	0	0	0	0
2009-107	2009-03-23	1	107	37	7	NA	NA	NA	NA	3	0	4	17	17	0.2	4	20	7348.327	NA	NA	NA	NA	4	NA	NA	NA	31	4	0	0	0	NA	NA	NA	NA	NA	0	0	NA	0	1	NA	3	0	0	0	0	0	0
2009-107	2009-03-26	0	107	37	10	NA	NA	NA	NA	3	0	4	17	17	0.2	4	20	9392.697	NA	NA	NA	NA	4	NA	NA	NA	31	4	0	0	0	NA	NA	NA	NA	NA	0	0	NA	0	1	NA	3	0	0	0	0	0	0
2009-108	2009-06-29	1	108	39	2	0.18	12.1	42	290	7	NA	3	27	27	0.21	4	20	81.324	3535.3365	3	2.50	2	0	0	0	0	0	11	3	0	1	0	0	1	0	1	3	0	NA	0	1	NA	0	0	11	3	0	1	0
2009-108	2009-07-03	0	108	39	6	0.04	11.4	9.9	29	7	NA	3	27	27	0.21	3	14	88.727	6730.044	NA	NA	NA	0	NA	NA	NA	0	11	3	0	1	NA	NA	NA	NA	NA	1	0	NA	0	1	NA	0	0	11	3	0	1	0
2009-108	2009-07-06	1	108	39	9	0.03	7.3	1.9	19	7	NA	3	27	27	0.21	3	14	235.9465	14187.6945	NA	NA	NA	0	NA	NA	NA	0	11	3	0	1	NA	NA	NA	NA	NA	1	0	NA	0	1	NA	0	0	11	3	0	1	0
2009-109	2009-07-06	1	109	55	8	0.7	26	NA	NA	6	0	5	33	19	0.92	3	14	283.032	NA	3	2.00	2	0	0	0	0	0	6	6	0	1	0	0	0	0	1	2	0	NA	0	1	NA	0	0	5	62	1	1	0
2009-109	2009-07-10	0	109	55	12	0.08	20.5	NA	NA	6	0	5	33	19	0.92	3	10	371.6605	NA	NA	NA	NA	0	NA	NA	NA	0	6	6	0	1	NA	NA	NA	NA	NA	1	0	NA	0	1	NA	0	0	5	62	1	1	0
2009-109	2009-07-13	2	109	55	15	0.3	28	NA	NA	6	0	5	33	19	0.92	5	38	1023.8155	NA	NA	NA	NA	0	NA	NA	NA	0	6	6	0	1	NA	NA	NA	NA	NA	1	0	NA	0	1	NA	0	0	5	62	1	1	0
2009-111	2009-07-24	0	111	45	2	0.07	18	NA	NA	3	0	5	35	35	0.1	5	38	722.447	NA	3	2.00	2	0	0	0	0	0	0	0	0	1	0	0	0	0	1	2	0	NA	0	0	NA	NA	NA	NA	NA	NA	NA	NA
2009-112	2009-08-11	0	112	48	1	0.33	27	NA	NA	6	0	3	31	23	0.36	4	29	186.814	NA	5	4.20	6	12	1	1	1	0	72	2	0	1	0	1	0	0	1	4	0	NA	1	1	NA	0	0	19	10	0	1	0
2009-112	2009-08-17	1	112	48	7	0.06	12	NA	NA	6	0	3	31	23	0.36	4	29	219.6905	NA	NA	NA	NA	12	NA	NA	NA	0	72	2	0	1	NA	NA	NA	NA	NA	1	0	NA	1	1	NA	0	0	19	10	0	1	0
2009-113	2009-08-18	1	113	58	3	0.09	21	10	13	3	0	4	20	20	0.12	4	16	657.316	1367.451	3	2.30	6	3	0	0	0	0	29	1	0	1	0	0	0	0	1	2	0	0	0	1	NA	11	0	88	15	0	1	0
2009-113	2009-08-20	1	113	58	5	0.04	6.6	NA	NA	3	0	4	20	20	0.12	4	16	485.6345	1718.981	NA	NA	NA	3	NA	NA	NA	0	29	1	0	1	NA	NA	NA	NA	NA	1	0	0	0	1	NA	11	0	88	15	0	1	0
2009-114	2009-08-26	1	114	51	4	0.05	17	NA	NA	5	0	5	19	19	0.5	4	16	62.6875	NA	3	2.60	2	6	0	0	0	0	20	0	0	1	0	0	0	0	1	2	0	NA	0	1	NA	4	0	46	9	1	1	0
2009-114	2009-08-28	0	114	51	6	0.04	6.1	NA	NA	5	0	5	19	19	0.5	4	29	69.4145	NA	NA	NA	NA	6	NA	NA	NA	0	20	0	0	1	NA	NA	NA	NA	NA	1	0	NA	0	1	NA	4	0	46	9	1	1	0
2009-114	2009-08-31	1	114	51	9	0.04	7.4	NA	NA	5	0	5	19	19	0.5	4	29	294.0275	NA	NA	NA	NA	6	NA	NA	NA	0	20	0	0	1	NA	NA	NA	NA	NA	1	0	NA	0	1	NA	4	0	46	9	1	1	0
2009-115	2009-09-07	1	115	56	4	0.09	9.4	NA	NA	3	1	1	29	12	0.19	4	29	123.6145	NA	4	2.80	3	3	1	1	1	0	14	8	0	1	0	0	1	0	1	3	0	NA	0	1	NA	2	0	12	8	0	1	0
2009-115	2009-09-09	0	115	56	6	0.02	6.1	NA	NA	3	1	1	29	12	0.19	4	32	89.8925	NA	NA	NA	NA	3	NA	NA	NA	0	14	8	0	1	NA	NA	NA	NA	NA	1	0	NA	0	1	NA	2	0	12	8	0	1	0
2009-115	2009-09-10	1	115	56	7	0.03	8.5	NA	NA	3	1	1	29	12	0.19	4	32	174.8225	NA	NA	NA	NA	3	NA	NA	NA	0	14	8	0	1	NA	NA	NA	NA	NA	1	0	NA	0	1	NA	2	0	12	8	0	1	0
2009-116	2009-09-18	0	116	57	2	0.03	16	14	119	4	1	3	21	21	0.07	4	32	45.338	3690.465	2	3.00	2	0	0	0	0	0	0	0	1	1	0	0	0	0	1	3	1	hjarnstam	0	0	NA	0	0	0	0	1	1	1
2009-116	2009-09-21	1	116	57	5	0.04	6.3	4.7	31	4	1	3	21	21	0.07	3	22	349.103	27044.189	NA	NA	NA	0	NA	NA	NA	0	0	0	1	1	NA	NA	NA	NA	NA	2	1	hjarnstam	0	0	NA	0	0	0	0	1	1	1
2009-116	2009-09-23	0	116	57	7	0.04	13	1.5	24	4	1	3	21	21	0.07	3	22	1029.9755	35759.9705	NA	NA	NA	0	NA	NA	NA	0	0	0	1	1	NA	NA	NA	NA	NA	2	1	hjarnstam	0	0	NA	0	0	0	0	1	1	1
2009-117	2009-10-27	0	117	50	3	0.03	14	65	90	3	1	5	17	13	0.18	5	29	46.5755	15685.901	3	2.00	2	0	0	0	0	0	5	2	0	1	0	0	0	0	1	2	0	NA	0	1	NA	0	0	0	1	0	1	0
2009-117	2009-10-30	0	117	50	6	0.01	10	NA	NA	3	1	5	17	13	0.18	5	29	80.843	NA	NA	NA	NA	0	NA	NA	NA	0	5	2	0	1	NA	NA	NA	NA	NA	1	0	NA	0	1	NA	0	0	0	1	0	1	0
2009-118	2009-11-05	0	118	52	2	0.46	24	NA	NA	3	1	3	73	53	0.84	5	29	435.32	NA	3	3.40	2	4	0	0	0	0	14	5	0	0	1	0	1	0	1	4	0	0	1	1	NA	NA	NA	NA	NA	NA	NA	NA
2009-118	2009-11-09	1	118	52	6	0.1	11.9	NA	NA	3	1	3	73	53	0.84	5	25	417.637	NA	NA	NA	NA	NA	NA	NA	NA	NA	NA	NA	NA	NA	NA	NA	NA	NA	NA	0	NA	NA	NA	NA	NA	NA	NA	NA	NA	NA	NA	NA
2009-118	2009-11-11	0	118	52	8	0.08	8.6	NA	NA	3	1	3	73	53	0.84	5	25	491.244	NA	NA	NA	NA	NA	NA	NA	NA	NA	NA	NA	NA	NA	NA	NA	NA	NA	NA	0	NA	NA	NA	NA	NA	NA	NA	NA	NA	NA	NA	NA
2009-119	2009-11-19	1	119	58	2	0.25	23	NA	NA	9	0	4	23	23	0.25	5	25	224.042	NA	4	3.20	6	7	0	1	0	0	84	3	0	0	1	0	0	0	1	3	NA	NA	0	0	NA	NA	NA	NA	NA	NA	NA	NA
2009-119	2009-11-23	1	119	58	6	0.08	9.4	NA	NA	9	0	4	23	23	0.25	3	10	178.877	NA	NA	NA	NA	NA	NA	NA	NA	NA	NA	NA	NA	NA	NA	NA	NA	NA	NA	0	NA	NA	NA	NA	NA	NA	NA	NA	NA	NA	NA	NA
2009-119	2009-11-25	0	119	58	8	NA	NA	NA	NA	9	0	4	23	23	0.25	5	27	274.811	NA	NA	NA	NA	NA	NA	NA	NA	NA	NA	NA	NA	NA	NA	NA	NA	NA	NA	0	NA	NA	NA	NA	NA	NA	NA	NA	NA	NA	NA	NA
2009-121	2009-11-20	4	121	28	2	0.1	18	NA	NA	3	0	5	21	21	0.1	5	27	828.866	NA	1	0.00	2	0	0	0	0	9	0	6	0	0	0	0	0	0	0	0	0	NA	0	1	Venšst EDH frŒn sinus sphenoparietalis i mellersta skallgropen	NA	NA	NA	NA	NA	NA	NA
2009-123	2009-09-30	1	123	27	4	0.08	14.5	NA	NA	3	0	3	41	28	0.18	4	16	169.321	NA	5	3.50	6	15	1	2	1	0	75	1	0	1	0	0	0	0	1	2	0	NA	0	1	NA	2	0	67	1	0	1	0
2009-123	2009-10-02	0	123	27	6	0.06	11.5	NA	NA	3	0	3	41	28	0.18	4	16	237.3515	NA	NA	NA	NA	15	NA	NA	NA	0	75	1	0	1	NA	NA	NA	NA	NA	1	0	NA	0	1	NA	2	0	67	1	0	1	0
2009-124	2009-12-02	0	124	73	3	0.12	8	NA	NA	7	0	4	15	13	0.32	5	45	615.3905	NA	3	2.00	6	0	0	0	0	0	18	8	0	1	0	0	0	0	1	2	0	NA	0	0	NA	0	0	45	14	0	1	0
2009-124	2009-12-03	0	124	73	4	0.09	13.9	NA	NA	7	0	4	15	13	0.32	5	45	730.168	NA	NA	NA	NA	0	NA	NA	NA	0	18	8	0	1	NA	NA	NA	NA	NA	1	0	NA	0	0	NA	0	0	45	14	0	1	0
2009-125	2009-12-11	0	125	32	7	0.09	5.9	NA	NA	3	1	3	68	28	0.48	5	45	896.783	NA	5	3.40	6	9	1	1	1	0	3	68	1	1	0	0	0	0	1	3	1	subcort	0	1	NA	9	0	3	68	1	1	1
2010-126	2010-01-11	1	126	44	5	0.07	8.3	66	NA	3	0	3	37	23	0.43	4	29	NA	19193.732	3	3.50	2	0	0	1	1	0	2	2	1	1	0	0	0	0	1	3	1	CC. subkort. basala ganglier	0	0	NA	0	0	0	2	1	1	1
2010-126	2010-01-13	0	126	44	7	0.06	11.5	NA	NA	3	0	3	37	23	0.43	4	29	691.922	NA	NA	NA	NA	0	NA	NA	NA	0	2	2	1	1	NA	NA	NA	NA	NA	2	1	CC. subkort. basala ganglier	0	0	NA	0	0	0	2	1	1	1
2010-127	2010-02-23	2	127	44	2	0.04	8	2.6	6.1	3	1	4	16	12	0.05	4	29	46.241	NA	3	3.50	2	0	0	0	0	0	0	0	1	1	0	0	0	0	1	3	1	hjŠrnstam	1	0	NA	0	0	0	0	1	1	1
2010-127	2010-02-26	0	127	44	5	0.01	11.1	0.5	1.9	3	1	4	16	12	0.05	5	25	285.275	899.244	NA	NA	NA	0	NA	NA	NA	0	0	0	1	1	NA	NA	NA	NA	NA	2	1	hjŠrnstam	1	0	NA	0	0	0	0	1	1	1
2010-127	2010-03-01	1	127	44	8	0.01	8.3	0.79	6	3	1	4	16	12	0.05	5	25	NA	4118.8845	NA	NA	NA	0	NA	NA	NA	0	0	0	1	1	NA	NA	NA	NA	NA	2	1	hjŠrnstam	1	0	NA	0	0	0	0	1	1	1
2010-128	2010-03-02	0	128	57	6	NA	NA	NA	NA	15	0	4	8.6	8.6	0.06	5	25	16.083	NA	4	2.30	6	13	1	1	1	0	100	0	0	0	0	0	0	0	0	0	0	NA	0	0	NA	7	0	0	0	0	0	0
2010-128	2010-03-05	5	128	57	9	NA	NA	NA	NA	15	0	4	8.6	8.6	0.06	5	25	40.2695	NA	NA	NA	NA	13	NA	NA	NA	0	100	0	0	0	NA	NA	NA	NA	NA	0	0	NA	0	0	NA	7	0	0	0	0	0	0
2010-129	2010-05-03	1	129	53	5	0.31	19	832	108	5	2	3	73	31	0.7	5	25	2027.122	11068.7275	6	4.30	6	18	2	2	2	0	190	0	0	1	0	0	1	0	1	3	0	NA	0	0	NA	0	0	26	26	1	1	0
2010-129	2010-05-05	0	129	53	7	0.16	11.4	78	312	5	2	3	73	31	0.7	4	21	1726.189	27935.477	NA	NA	NA	18	NA	NA	NA	0	190	0	0	1	NA	NA	NA	NA	NA	1	0	NA	0	0	NA	0	0	26	26	1	1	0
2010-129	2010-05-07	4	129	53	9	0.18	16	NA	110	5	2	3	73	31	0.7	4	21	1936.1405	NA	NA	NA	NA	18	NA	NA	NA	0	190	0	0	1	NA	NA	NA	NA	NA	1	0	NA	0	0	NA	0	0	26	26	1	1	0
2010-130	2010-03-12	0	130	58	2	0.08	17	12	54	7	0	3	19	19	0.13	5	26	65.818	4780.337	2	2.50	2	0	0	0	0	0	0	0	1	0	0	0	0	0	0	1	0	0	0	0	NA	NA	NA	NA	NA	NA	NA	NA
2010-130	2010-03-17	0	130	58	7	0.06	16	0.94	7.9	7	0	3	19	19	0.13	4	29	409.969	2540.621	NA	NA	NA	0	NA	NA	NA	0	0	0	1	0	NA	NA	NA	NA	NA	1	0	0	0	0	NA	NA	NA	NA	NA	NA	NA	NA
2010-131	2010-03-31	0	131	55	1	0.2	12.5	46.5	245	7	1	4	15	15	0.05	4	29	476.7575	5310.0315	5	3.90	6	9	1	2	1	0	5	11	1	1	0	0	1	0	1	4	0	NA	0	1	NA	9	0	5	11	1	1	0
2010-132	2010-04-28	0	132	67	5	0.09	10.7	NA	NA	9	0	4	22	22	0.3	4	29	336.3575	NA	3	2.30	6	3	0	1	0	0	54	32	0	1	0	0	0	0	1	2	0	NA	1	1	NA	5	0	48	70	1	1	0
2010-132	2010-04-30	0	132	67	7	0.05	4.6	209	176	9	0	4	22	22	0.3	4	16	494.331	NA	NA	NA	NA	3	NA	NA	NA	0	54	32	0	1	NA	NA	NA	NA	NA	1	0	NA	1	1	NA	5	0	48	70	1	1	0
2010-132	2010-05-03	1	132	67	10	0.08	13	NA	NA	9	0	4	22	22	0.3	4	16	944.947	NA	NA	NA	NA	3	NA	NA	NA	0	54	32	0	1	NA	NA	NA	NA	NA	1	0	NA	1	1	NA	5	0	48	70	1	1	0
2010-133	2010-05-03	1	133	62	2	1.15	25	2662	405	3	0	3	29	20	1.4	4	16	172.0125	27184.8005	5	5.20	6	7	1	1	1	0	32	76	1	1	0	0	1	1	0	5	0	NA	0	0	NA	7	0	32	76	1	1	0
2010-133	2010-05-07	0	133	63	6	0.08	17.5	563	233	3	0	3	29	20	1.4	4	17	208.505	79783.3485	NA	NA	NA	7	NA	NA	NA	0	32	76	1	1	NA	NA	NA	NA	NA	2	0	NA	0	0	NA	7	0	32	76	1	1	0
2010-133	2010-05-10	1	133	63	9	0.04	11.5	83	NA	3	0	3	29	20	1.4	4	17	366.0705	88192.9005	NA	NA	NA	7	NA	NA	NA	0	32	76	1	1	NA	NA	NA	NA	NA	2	0	NA	0	0	NA	7	0	32	76	1	1	0
2010-135	2010-05-27	0	135	67	4	0.14	16	NA	NA	7	0	4	40	31	0.72	5	25	257.1645	NA	3	3.70	2	2	0	0	0	0	8	7	1	1	0	1	0	0	1	5	0	NA	0	1	NA	2	0	12	12	1	1	0
2010-135	2010-05-31	1	135	67	8	0.08	11.5	7.2	46	7	0	4	40	31	0.72	5	25	589.028	NA	NA	NA	NA	2	NA	NA	NA	0	8	7	1	1	NA	NA	NA	NA	NA	2	0	NA	0	1	NA	2	0	12	12	1	1	0
2010-136	2010-06-10	0	136	75	2	1.3	18	NA	NA	7	0	1	24	24	1.9	5	29	598.213	NA	6	5.90	6	24	2	2	2	0	204	6	1	0	1	0	1	0	1	5	0	NA	0	1	Fick sedan posteriorinfarkt hš	NA	NA	NA	NA	NA	NA	NA
2010-137	2010-06-21	1	137	76	2	0.09	13.5	NA	NA	6	0	3	18	18	0.09	5	29	1083.691	NA	4	1.60	6	6	1	1	2	0	113	0	0	0	0	0	0	0	0	0	0	0	0	0	NA	NA	NA	NA	NA	NA	NA	NA
2010-138	2010-07-05	1	138	48	6	0.1	11	2.7	29	7	1	3	22	17	0.25	4	29	209.956	NA	2	1.40	6	4	0	1	1	0	48	0	0	0	0	0	0	0	0	0	0	NA	0	0	NA	20	0	150	0	0	0	0
2010-138	2010-07-13	1	138	48	14	0.08	20.5	NA	NA	7	1	3	22	17	0.25	4	29	731.526	NA	NA	NA	NA	NA	NA	NA	NA	NA	NA	NA	NA	NA	NA	NA	NA	NA	NA	0	NA	NA	NA	NA	NA	NA	NA	NA	NA	NA	NA	NA
2010-140	2010-08-23	1	140	22	2	0.18	17.5	30	164	7	1	3	62	27	0.33	4	29	665.298	7341.7455	5	3.20	6	7	1	1	1	0	29	4	0	1	0	0	1	0	1	3	0	NA	1	1	NA	5	5	1	35	1	1	0
2010-140	2010-08-26	0	140	22	5	0.07	15.5	8.3	25.5	7	1	3	62	27	0.33	5	26	630.465	1102.0415	NA	NA	NA	7	NA	NA	NA	0	29	4	0	1	NA	NA	NA	NA	NA	1	0	NA	1	1	NA	5	5	1	35	1	1	0
2010-140	2010-08-27	0	140	22	6	0.06	15	1.8	30	7	1	3	62	27	0.33	5	26	732.013	3326.1075	NA	NA	NA	7	NA	NA	NA	0	29	4	0	1	NA	NA	NA	NA	NA	1	0	NA	1	1	NA	5	5	1	35	1	1	0
2010-141	2010-08-27	0	141	46	1	0.1	10.7	NA	NA	4	1	5	24	9.4	0.09	5	25	28.686	2124.566	5	3.70	6	17	1	2	1	0	126	0	0	1	0	0	0	0	1	2	0	NA	0	0	NA	7	0	22	6	1	1	0
2010-141	2010-09-02	1	141	46	7	0.03	11.4	2.2	8.6	4	1	5	24	9.4	0.09	5	25	429.5495	NA	NA	NA	NA	17	NA	NA	NA	0	126	0	0	1	NA	NA	NA	NA	NA	1	0	NA	0	0	NA	7	0	22	6	1	1	0
2010-142	2010-08-31	0	142	60	5	0.19	8.8	365	258	15	0	3	13	13	0.67	5	25	28954.3905	119726.782	3	2.90	2	0	0	0	0	0	6	9	0	1	0	0	0	0	1	2	0	NA	0	0	NA	8	0	4	102	1	1	0
2010-142	2010-09-01	0	142	60	6	0.12	7.6	47	44	15	0	3	13	13	0.67	4	16	27185.155	71502.6045	NA	NA	NA	0	NA	NA	NA	0	6	9	0	1	NA	NA	NA	NA	NA	1	0	NA	0	0	NA	8	0	4	102	1	1	0
2010-142	2010-09-03	0	142	60	8	0.13	16	NA	NA	15	0	3	13	13	0.67	4	16	22658.637	NA	NA	NA	NA	0	NA	NA	NA	0	6	9	0	1	NA	NA	NA	NA	NA	1	0	NA	0	0	NA	8	0	4	102	1	1	0
2010-143	2010-09-02	1	143	23	3	0.14	21	26.5	98	8	0	4	49	49	0.64	4	16	146.431	NA	3	2.00	3	0	1	0	1	0	7	1	0	1	0	0	0	0	1	2	0	NA	0	1	NA	0	0	13	8	0	1	0
2010-143	2010-09-07	0	143	23	8	0.03	13.5	51	295	8	0	4	49	49	0.64	3	17	262.3795	NA	NA	NA	NA	0	NA	NA	NA	0	7	1	0	1	NA	NA	NA	NA	NA	1	0	NA	0	1	NA	0	0	13	8	0	1	0
2010-143	2010-09-13	1	143	23	14	0.02	7	NA	NA	8	0	4	49	49	0.64	3	17	350.4405	NA	NA	NA	NA	0	NA	NA	NA	0	7	1	0	1	NA	NA	NA	NA	NA	1	0	NA	0	1	NA	0	0	13	8	0	1	0
2010-144	2010-09-07	0	144	20	1	0.19	23.5	8.4	28	8	0	5	27	25	0.2	3	17	86.3035	277.329	3	2.40	2	4	0	1	1	0	13	0	0	1	0	0	0	0	1	2	0	NA	0	1	NA	5	0	22	1	0	1	0
2010-144	2010-09-10	0	144	20	4	0.05	11	0.81	3.3	8	0	5	27	25	0.2	5	38	109.391	462.664	NA	NA	NA	4	NA	NA	NA	0	13	0	0	1	NA	NA	NA	NA	NA	1	0	NA	0	1	NA	5	0	22	1	0	1	0
2010-144	2010-09-16	0	144	20	10	0.06	15	NA	NA	8	0	5	27	25	0.2	5	38	681.3275	6228.805	NA	NA	NA	4	NA	NA	NA	0	13	0	0	1	NA	NA	NA	NA	NA	1	0	NA	0	1	NA	5	0	22	1	0	1	0
2010-145	2010-09-29	1	145	38	5	0.06	11.7	4.7	12	7	0	3	55	26	0.19	5	38	293.37	2307.549	3	3.50	2	0	0	0	0	0	3	0	0	1	0	0	1	0	1	3	1	subc. hjarnstam	0	0	NA	0	0	8	1	1	1	1
2010-145	2010-09-30	1	145	38	6	0.05	12.5	5.6	11	7	0	3	55	26	0.19	4	16	377.679	2481.041	NA	NA	NA	0	NA	NA	NA	0	3	0	0	1	NA	NA	NA	NA	NA	1	1	subc. hjarnstam	0	0	NA	0	0	8	1	1	1	1
2010-145	2010-10-04	1	145	38	10	0.04	9.1	NA	NA	7	0	3	55	26	0.19	4	16	793.408	6795.44	NA	NA	NA	0	NA	NA	NA	0	3	0	0	1	NA	NA	NA	NA	NA	1	1	subc. hjarnstam	0	0	NA	0	0	8	1	1	1	1
2010-146	2010-11-15	1	146	30	3	0.17	11.5	NA	NA	3	1	5	40	19	0.34	4	16	569.027	NA	5	3.30	6	8	1	2	2	0	36	1	0	1	0	0	1	0	1	3	0	0	0	1	NA	NA	NA	NA	NA	NA	NA	NA
2010-146	2010-11-18	1	146	30	6	0.05	9.6	5.1	9.6	3	1	5	40	19	0.34	4	21	434.274	NA	NA	NA	NA	NA	NA	NA	NA	NA	NA	NA	NA	NA	NA	NA	NA	NA	NA	0	NA	NA	NA	NA	NA	NA	NA	NA	NA	NA	NA	NA
2010-146	2010-11-22	1	146	30	10	0.03	9.5	0.76	5.7	3	1	5	40	19	0.34	4	21	739.441	NA	NA	NA	NA	NA	NA	NA	NA	NA	NA	NA	NA	NA	NA	NA	NA	NA	NA	0	NA	NA	NA	NA	NA	NA	NA	NA	NA	NA	NA	NA
2010-147	2010-12-10	0	147	24	4	0.15	12.5	NA	NA	10	0	5	16	16	0.47	4	21	1188.598	NA	4	2.50	3	5	1	1	2	0	4	12	0	1	0	0	0	0	1	2	0	0	0	1	NA	NA	NA	NA	NA	NA	NA	NA
2010-147	2010-12-14	1	147	24	8	0.33	13.9	NA	NA	10	0	5	16	16	0.47	5	38	858.219	NA	NA	NA	NA	NA	NA	NA	NA	NA	NA	NA	NA	NA	NA	NA	NA	NA	NA	0	NA	NA	NA	NA	NA	NA	NA	NA	NA	NA	NA	NA
2010-147	2010-12-16	1	147	24	10	1.6	11.6	NA	NA	10	0	5	16	16	0.47	5	38	698.534	8072.305	NA	NA	NA	NA	NA	NA	NA	NA	NA	NA	NA	NA	NA	NA	NA	NA	NA	0	NA	NA	NA	NA	NA	NA	NA	NA	NA	NA	NA	NA
2010-148	2010-12-20	0	148	42	4	0.16	6.9	48	56	3	0	3	20	20	0.37	5	38	91.026	9144.4	3	3.00	2	0	0	0	0	0	0	0	0	1	0	0	0	0	1	2	1	subc. 7	0	0	NA	NA	NA	NA	NA	NA	NA	NA
2010-148	2010-12-22	0	148	42	6	0.18	5	13	27	3	0	3	20	20	0.37	5	25	151.629	19354.369	NA	NA	NA	NA	NA	NA	NA	NA	NA	NA	NA	NA	NA	NA	NA	NA	NA	0	NA	NA	NA	NA	NA	NA	NA	NA	NA	NA	NA	NA
2010-148	2010-12-30	0	148	42	14	0.12	17.5	NA	NA	3	0	3	20	20	0.37	5	25	1173.525	33211.915	NA	NA	NA	NA	NA	NA	NA	NA	NA	NA	NA	NA	NA	NA	NA	NA	NA	0	NA	NA	NA	NA	NA	NA	NA	NA	NA	NA	NA	NA
2010-149	2010-12-14	1	149	25	3	0.08	16	40	73	8	0	5	27	17	0.26	5	25	121.802	876.889	4	2.50	6	5	1	1	1	0	22	14	0	1	0	0	0	0	1	2	0	NA	0	1	NA	NA	NA	NA	NA	NA	NA	NA
2010-149	2010-12-17	0	149	25	6	0.02	7.2	1.38	6.3	8	0	5	27	17	0.26	5	26	122.377	2101.847	NA	NA	NA	NA	NA	NA	NA	NA	NA	NA	NA	NA	NA	NA	NA	NA	NA	0	NA	NA	NA	NA	NA	NA	NA	NA	NA	NA	NA	NA
2010-149	2010-12-20	0	149	25	9	0.04	12	NA	NA	8	0	5	27	17	0.26	5	26	224.344	NA	NA	NA	NA	NA	NA	NA	NA	NA	NA	NA	NA	NA	NA	NA	NA	NA	NA	0	NA	NA	NA	NA	NA	NA	NA	NA	NA	NA	NA	NA
2010-150	2010-12-21	0	150	60	3	0.57	21	NA	NA	14	0	4	34	25	0.89	5	26	347.191	8680.952	5	2.70	6	7	1	1	1	0	35	27	0	1	0	0	0	0	1	2	0	0	0	1	NA	NA	NA	NA	NA	NA	NA	NA
2010-150	2010-12-23	0	150	60	5	0.2	17	NA	NA	14	0	4	34	25	0.89	4	20	299.352	3096.48	NA	NA	NA	NA	NA	NA	NA	NA	NA	NA	NA	NA	NA	NA	NA	NA	NA	0	NA	NA	NA	NA	NA	NA	NA	NA	NA	NA	NA	NA
2010-150	2010-12-27	2	150	60	9	0.08	13	NA	NA	14	0	4	34	25	0.89	4	20	793.042	12746.911	NA	NA	NA	NA	NA	NA	NA	NA	NA	NA	NA	NA	NA	NA	NA	NA	NA	0	NA	NA	NA	NA	NA	NA	NA	NA	NA	NA	NA	NA
2010-151	2010-12-21	0	151	42	2	0.07	13	2.6	19	13	0	5	14	12	0.13	4	20	1434.919	NA	3	2.40	2	4	0	1	1	0	31	0	0	1	0	0	0	0	1	2	0	0	1	0	NA	NA	NA	NA	NA	NA	NA	NA
2010-151	2010-12-23	0	151	42	4	0.04	6.3	NA	NA	13	0	5	14	12	0.13	4	29	1467.704	NA	NA	NA	NA	NA	NA	NA	NA	NA	NA	NA	NA	NA	NA	NA	NA	NA	NA	0	NA	NA	NA	NA	NA	NA	NA	NA	NA	NA	NA	NA
2010-151	2010-12-28	1	151	42	9	0.03	12	NA	NA	13	0	5	14	12	0.13	4	29	1651.014	NA	NA	NA	NA	NA	NA	NA	NA	NA	NA	NA	NA	NA	NA	NA	NA	NA	NA	0	NA	NA	NA	NA	NA	NA	NA	NA	NA	NA	NA	NA
2011-152	2011-01-14	0	152	19	6	0.1	10.3	NA	NA	7	0	4	21	20	0.3	4	29	2347.245	NA	2	2.00	2	0	0	0	0	0	0	1	0	0	0	0	0	0	0	0	1	subc	0	0	NA	NA	NA	NA	NA	NA	NA	NA
2011-152	2011-01-18	1	152	19	10	NA	NA	NA	NA	7	0	4	21	20	0.3	4	29	2539.913	NA	NA	NA	NA	NA	NA	NA	NA	NA	NA	NA	NA	NA	NA	NA	NA	NA	NA	0	NA	NA	NA	NA	NA	NA	NA	NA	NA	NA	NA	NA
2011-153	2011-02-01	1	153	52	3	0.08	10	24.5	120.5	3	1	3	39	20	0.41	4	29	303.029	19213.337	2	4.00	2	0	0	0	0	0	0	0	1	1	0	0	1	0	1	4	1	Basala ganglier	0	0	NA	NA	NA	NA	NA	NA	NA	NA
2011-153	2011-02-03	0	153	52	5	0.05	6.7	6.7	40.5	3	1	3	39	20	0.41	4	17	695.704	39184.443	NA	NA	NA	NA	NA	NA	NA	NA	NA	NA	NA	NA	NA	NA	NA	NA	NA	0	NA	NA	NA	NA	NA	NA	NA	NA	NA	NA	NA	NA
2011-153	2011-02-07	1	153	52	9	0.04	10.5	NA	NA	3	1	3	39	20	0.41	4	17	1496.962	NA	NA	NA	NA	NA	NA	NA	NA	NA	NA	NA	NA	NA	NA	NA	NA	NA	NA	0	NA	NA	NA	NA	NA	NA	NA	NA	NA	NA	NA	NA
2011-154	2011-03-25	0	154	65	2	0.09	8.8	62.5	99	3	1	3	18	8.7	0.1	4	17	5061.161	5973.305	2	4.50	2	0	0	0	0	0	0	0	1	0	1	0	1	0	1	5	1	Basala ganglier och Corpus callosum	0	0	NA	NA	NA	NA	NA	NA	NA	NA
2011-154	2011-03-29	1	154	65	6	0.04	12.1	NA	NA	3	1	3	18	8.7	0.1	5	25	7979.567	NA	NA	NA	NA	NA	NA	NA	NA	NA	NA	NA	NA	NA	NA	NA	NA	NA	NA	0	NA	NA	NA	NA	NA	NA	NA	NA	NA	NA	NA	NA
2011-154	2011-03-31	0	154	65	8	0.04	6.8	NA	NA	3	1	3	18	8.7	0.1	5	25	5176.507	NA	NA	NA	NA	NA	NA	NA	NA	NA	NA	NA	NA	NA	NA	NA	NA	NA	NA	0	NA	NA	NA	NA	NA	NA	NA	NA	NA	NA	NA	NA
2011-155	2011-03-28	1	155	59	4	0.11	15	114	121	7	1	3	64	27	0.62	5	25	7812.562	NA	5	3.20	6	7	1	1	1	0	135	25	1	1	0	0	0	0	1	3	0	0	1	1	NA	NA	NA	NA	NA	NA	NA	NA
2011-155	2011-03-29	1	155	59	5	0.08	17	43	74.5	7	1	3	64	27	0.62	3	13	8128.238	NA	NA	NA	NA	NA	NA	NA	NA	NA	NA	NA	NA	NA	NA	NA	NA	NA	NA	0	NA	NA	NA	NA	NA	NA	NA	NA	NA	NA	NA	NA
2011-155	2011-03-31	0	155	59	7	0.06	17	11	35.5	7	1	3	64	27	0.62	5	25	9614.503	NA	NA	NA	NA	NA	NA	NA	NA	NA	NA	NA	NA	NA	NA	NA	NA	NA	NA	0	NA	NA	NA	NA	NA	NA	NA	NA	NA	NA	NA	NA
2011-156	2011-04-04	1	156	57	2	0.06	7	NA	NA	3	0	5	26	26	0.12	5	25	52.259	552.331	3	3.00	2	0	0	0	0	0	0	0	0	0	1	0	1	0	1	4	0	NA	0	1	NA	NA	NA	NA	NA	NA	NA	NA
2011-157	2011-04-05	1	157	59	1	0.11	15.5	NA	NA	14	0	5	19	19	0.13	5	25	191.986	NA	4	3.80	6	8	0	1	0	0	118	0	0	1	0	0	0	0	1	2	0	NA	0	1	Gamla kontusionsskador	NA	NA	NA	NA	NA	NA	NA
2011-157	2011-04-11	0	157	59	7	0.04	15	NA	NA	14	0	5	19	19	0.13	4	16	713.647	NA	NA	NA	NA	NA	NA	NA	NA	NA	NA	NA	NA	NA	NA	NA	NA	NA	NA	0	NA	NA	NA	NA	NA	NA	NA	NA	NA	NA	NA	NA
2011-157	2011-04-12	0	157	59	8	0.03	12	NA	NA	14	0	5	19	19	0.13	3	19	596.803	NA	NA	NA	NA	NA	NA	NA	NA	NA	NA	NA	NA	NA	NA	NA	NA	NA	NA	0	NA	NA	NA	NA	NA	NA	NA	NA	NA	NA	NA	NA
2011-158	2011-04-14	1	158	57	7	NA	NA	NA	NA	12	0	4	20	20	0.3	3	19	345.705	NA	3	3.70	6	2	0	0	0	0	36	6	0	1	0	0	1	0	1	3	0	NA	0	1	NA	NA	NA	NA	NA	NA	NA	NA
2011-159	2011-05-02	0	159	64	4	0.07	8.7	9.2	23	3	1	3	28	21	0.26	3	19	147.132	NA	3	5.00	2	0	0	0	0	0	6	1	1	1	0	0	1	0	1	4	NA	NA	0	1	NA	NA	NA	NA	NA	NA	NA	NA
2011-159	2011-05-03	2	159	64	5	0.05	10.8	NA	NA	3	1	3	28	21	0.26	5	26	206.011	NA	NA	NA	NA	NA	NA	NA	NA	NA	NA	NA	NA	NA	NA	NA	NA	NA	NA	0	NA	NA	NA	NA	NA	NA	NA	NA	NA	NA	NA	NA
2011-159	2011-05-09	1	159	64	11	0.05	17	NA	NA	3	1	3	28	21	0.26	5	26	823.887	NA	NA	NA	NA	NA	NA	NA	NA	NA	NA	NA	NA	NA	NA	NA	NA	NA	NA	0	NA	NA	NA	NA	NA	NA	NA	NA	NA	NA	NA	NA
2011-160	2011-05-02	1	160	73	1	0.1	7.7	NA	NA	7	1	5	13	7.2	0.28	5	25	273.517	NA	5	2.90	6	19	2	2	2	0	120	0	0	0	0	0	0	0	0	0	0	0	0	0	EJ AKUT Trauma. gŒtt minst 12 h sedan trauma. ta bort?	NA	NA	NA	NA	NA	NA	NA
2011-160	2011-05-06	3	160	73	5	NA	NA	NA	NA	7	1	5	13	7.2	0.28	5	25	326.954	NA	NA	NA	NA	NA	NA	NA	NA	NA	NA	NA	NA	NA	NA	NA	NA	NA	NA	0	NA	NA	NA	NA	NA	NA	NA	NA	NA	NA	NA	NA
2011-161	2011-05-12	0	161	66	2	0.1	12.5	NA	NA	4	0	3	17	11	0.16	5	25	407.494	2740.45	5	3.00	6	5	2	2	1	0	170	0	1	0	0	0	0	0	0	1	0	0	0	0	Shuntbehandlad	NA	NA	NA	NA	NA	NA	NA
2011-161	2011-05-16	1	161	66	6	0.13	8.9	NA	NA	4	0	3	17	11	0.16	4	29	415.623	NA	NA	NA	NA	NA	NA	NA	NA	NA	NA	NA	NA	NA	NA	NA	NA	NA	NA	0	NA	NA	NA	NA	NA	NA	NA	NA	NA	NA	NA	NA
2011-161	2011-05-17	1	161	66	7	0.06	8.1	NA	NA	4	0	3	17	11	0.16	4	16	473.273	30410.834	NA	NA	NA	NA	NA	NA	NA	NA	NA	NA	NA	NA	NA	NA	NA	NA	NA	0	NA	NA	NA	NA	NA	NA	NA	NA	NA	NA	NA	NA
2011-162	2011-05-16	1	162	68	3	0.22	14	NA	NA	6	0	3	25	25	0.53	4	16	131.316	NA	3	2.50	2	0	0	0	0	0	17	3	1	1	0	0	0	0	1	3	0	0	0	1	NA	NA	NA	NA	NA	NA	NA	NA
2011-163	2011-06-15	0	163	50	1	0.23	19	92	106	3	0	5	21	19	0.23	4	16	2732.085	808.671	3	2.20	2	2	0	0	0	0	16	2	0	1	0	0	0	0	1	2	0	0	0	1	NA	NA	NA	NA	NA	NA	NA	NA
2011-163	2011-06-20	1	163	50	6	0.05	14	223	155	3	0	5	21	19	0.23	5	25	2711.789	17076.456	NA	NA	NA	NA	NA	NA	NA	NA	NA	NA	NA	NA	NA	NA	NA	NA	NA	0	NA	NA	NA	NA	NA	NA	NA	NA	NA	NA	NA	NA
2011-163	2011-06-22	0	163	50	8	0.04	10	35	58	3	0	5	21	19	0.23	5	25	3068.888	17418.825	NA	NA	NA	NA	NA	NA	NA	NA	NA	NA	NA	NA	NA	NA	NA	NA	NA	0	NA	NA	NA	NA	NA	NA	NA	NA	NA	NA	NA	NA
2011-164	2011-05-05	1	164	63	1	0.55	9.5	291	55	3	0	1	31	10	0.61	5	25	245.728	5274.355	3	2.50	6	0	0	0	0	0	34.7	0	0	0	1	0	0	0	1	3	0	0	0	0	NA	NA	NA	NA	NA	NA	NA	NA
2011-164	2011-05-10	0	164	63	6	0.13	9	18	35	3	0	1	31	10	0.61	5	25	404.896	11725.865	NA	NA	NA	NA	NA	NA	NA	NA	NA	NA	NA	NA	NA	NA	NA	NA	NA	0	NA	NA	NA	NA	NA	NA	NA	NA	NA	NA	NA	NA
2011-164	2011-05-12	0	164	63	8	NA	NA	NA	NA	3	0	1	31	10	0.61	5	25	411.25	30193.19	NA	NA	NA	NA	NA	NA	NA	NA	NA	NA	NA	NA	NA	NA	NA	NA	NA	0	NA	NA	NA	NA	NA	NA	NA	NA	NA	NA	NA	NA
2011-165	2011-06-16	1	165	20	2	0.11	14	21	36.5	7	0	4	20	16	0.19	4	29	60.485	550.907	2	2.50	2	5	0	1	0	0	0	0	0	0	0	0	0	0	0	0	1	Basala ganglier 16 ml stor. subcortikalt	0	0	NA	NA	NA	NA	NA	NA	NA	NA
2011-165	2011-06-20	0	165	20	6	0.04	7.6	1.7	6	7	0	4	20	16	0.19	4	29	95.378	1158.797	NA	NA	NA	NA	NA	NA	NA	NA	NA	NA	NA	NA	NA	NA	NA	NA	NA	0	NA	NA	NA	NA	NA	NA	NA	NA	NA	NA	NA	NA
2011-166	2011-06-27	1	166	54	3	0.09	13.3	NA	NA	3	0	5	33	33	0.26	4	29	64.767	NA	3	4.00	2	0	0	0	0	0	15	8	0	1	0	0	1	1	0	4	0	0	0	1	NA	NA	NA	NA	NA	NA	NA	NA
2011-166	2011-06-29	1	166	54	5	0.03	12.5	7.6	31	3	0	5	33	33	0.26	5	29	217.239	4603.002	NA	NA	NA	NA	NA	NA	NA	NA	NA	NA	NA	NA	NA	NA	NA	NA	NA	0	NA	NA	NA	NA	NA	NA	NA	NA	NA	NA	NA	NA
2011-166	2011-07-01	0	166	54	7	0.04	15	1.7	9.2	3	0	5	33	33	0.26	5	29	361.398	8678.402	NA	NA	NA	NA	NA	NA	NA	NA	NA	NA	NA	NA	NA	NA	NA	NA	NA	0	NA	NA	NA	NA	NA	NA	NA	NA	NA	NA	NA	NA
2011-167	2011-06-27	1	167	38	3	0.06	8.4	NA	NA	3	0	4	10	10	0.1	5	29	228.257	NA	4	2.10	6	21	2	2	2	500	0	0	0	0	0	0	0	0	0	0	0	0	0	0	JŠttestor Arachnoidalcysta vŠ	NA	NA	NA	NA	NA	NA	NA
2011-167	2011-07-04	0	167	38	10	NA	NA	NA	NA	3	0	4	10	10	0.1	5	33	446.782	NA	NA	NA	NA	NA	NA	NA	NA	NA	NA	NA	NA	NA	NA	NA	NA	NA	NA	0	NA	NA	NA	NA	NA	NA	NA	NA	NA	NA	NA	NA
2011-167	2011-07-05	1	167	38	11	NA	NA	NA	NA	3	0	4	10	10	0.1	5	33	509.395	NA	NA	NA	NA	NA	NA	NA	NA	NA	NA	NA	NA	NA	NA	NA	NA	NA	NA	0	NA	NA	NA	NA	NA	NA	NA	NA	NA	NA	NA	NA
2011-168	2011-09-08	1	168	27	2	0.13	18	NA	NA	11	0	5	27	17	0.13	5	33	726.173	NA	4	1.00	6	10	2	2	2	130	0	0	0	0	0	0	0	0	0	0	0	0	0	1	NA	NA	NA	NA	NA	NA	NA	NA
2011-168	2011-09-13	1	168	27	7	0.03	13	NA	NA	11	0	5	27	17	0.13	3	9	497.048	NA	NA	NA	NA	NA	NA	NA	NA	NA	NA	NA	NA	NA	NA	NA	NA	NA	NA	0	NA	NA	NA	NA	NA	NA	NA	NA	NA	NA	NA	NA
2011-168	2011-09-15	0	168	27	9	0.03	9.2	NA	NA	11	0	5	27	17	0.13	4	16	588.534	NA	NA	NA	NA	NA	NA	NA	NA	NA	NA	NA	NA	NA	NA	NA	NA	NA	NA	0	NA	NA	NA	NA	NA	NA	NA	NA	NA	NA	NA	NA
2011-169	2011-09-19	1	169	65	3	0.27	24.5	204	266	3	0	3	42	36	0.8	4	16	748.113	14140.877	4	2.50	3	0	1	0	0	0	6	1	0	1	0	0	0	1	0	3	0	NA	0	1	NA	NA	NA	NA	NA	NA	NA	NA
2011-170	2011-09-29	1	170	53	3	0.16	16	NA	NA	7	0	3	25	25	0.33	4	16	372.045	2379.04	3	4.00	2	0	0	0	0	0	18	2	0	1	0	0	1	1	0	4	0	0	0	0	NA	NA	NA	NA	NA	NA	NA	NA
2011-170	2011-10-03	1	170	53	7	0.3	13	NA	NA	7	0	3	25	25	0.33	5	26	8919.356	5100.962	NA	NA	NA	NA	NA	NA	NA	NA	NA	NA	NA	NA	NA	NA	NA	NA	NA	0	NA	NA	NA	NA	NA	NA	NA	NA	NA	NA	NA	NA
2011-170	2011-10-05	0	170	53	9	0.03	12.5	0.77	11	7	0	3	25	25	0.33	5	26	8865.504	12261.978	NA	NA	NA	NA	NA	NA	NA	NA	NA	NA	NA	NA	NA	NA	NA	NA	NA	0	NA	NA	NA	NA	NA	NA	NA	NA	NA	NA	NA	NA
2011-171	2011-10-12	1	171	24	1	0.33	15	50	83	3	0	3	25	16	0.38	5	26	150.831	NA	3	3.00	2	0	0	0	0	0	2	0	0	1	0	0	0	0	1	2	1	Corpus Callosum	0	1	NA	NA	NA	NA	NA	NA	NA	NA
2011-171	2011-10-14	0	171	24	2	0.06	11	NA	NA	3	0	3	25	16	0.38	5	26	351.389	NA	NA	NA	NA	NA	NA	NA	NA	NA	NA	NA	NA	NA	NA	NA	NA	NA	NA	0	NA	NA	NA	NA	NA	NA	NA	NA	NA	NA	NA	NA
2011-171	2011-10-13	NA	171	24	3	0.17	13	33.5	49.5	3	0	3	25	16	0.38	5	26	428.628	3991.881	NA	NA	NA	NA	NA	NA	NA	NA	NA	NA	NA	NA	NA	NA	NA	NA	NA	0	NA	NA	NA	NA	NA	NA	NA	NA	NA	NA	NA	NA
2011-172	2011-10-12	1	172	64	1	0.28	17	NA	NA	14	0	3	17	17	0.28	4	29	721.589	NA	5	3.80	6	8	1	2	2	0	139	0	0	1	0	0	0	0	1	2	0	NA	0	0	NA	NA	NA	NA	NA	NA	NA	NA
2011-172	2011-10-14	0	172	64	3	NA	NA	NA	NA	14	0	3	17	17	0.28	4	29	1018.515	NA	NA	NA	NA	NA	NA	NA	NA	NA	NA	NA	NA	NA	NA	NA	NA	NA	NA	0	NA	NA	NA	NA	NA	NA	NA	NA	NA	NA	NA	NA
2011-173	2011-10-17	1	173	21	2	0.11	24.5	NA	NA	8	0	5	46	35	0.22	4	29	87.504	NA	1	1.00	2	0	0	0	0	0	12	2	0	0	0	0	0	0	0	0	0	NA	0	0	NA	NA	NA	NA	NA	NA	NA	NA
2011-173	2011-10-20	1	173	21	5	0.06	9	NA	NA	8	0	5	46	35	0.22	5	54	103.056	NA	NA	NA	NA	NA	NA	NA	NA	NA	NA	NA	NA	NA	NA	NA	NA	NA	NA	0	NA	NA	NA	NA	NA	NA	NA	NA	NA	NA	NA	NA
2011-173	2011-10-24	0	173	21	9	NA	NA	NA	NA	8	0	5	46	35	0.22	5	54	144.601	NA	NA	NA	NA	NA	NA	NA	NA	NA	NA	NA	NA	NA	NA	NA	NA	NA	NA	0	NA	NA	NA	NA	NA	NA	NA	NA	NA	NA	NA	NA
2011-174	2011-10-17	1	174	33	4	0.25	22.5	NA	NA	3	0	3	19	17	0.55	5	54	531.25	NA	5	1.90	4	9	2	1	2	0	18	0	0	0	0	0	0	0	0	0	0	0	0	0	NA	NA	NA	NA	NA	NA	NA	NA
2011-174	2011-10-19	0	174	33	6	0.21	20	NA	NA	3	0	3	19	17	0.55	5	25	954.196	NA	NA	NA	NA	NA	NA	NA	NA	NA	NA	NA	NA	NA	NA	NA	NA	NA	NA	0	NA	NA	NA	NA	NA	NA	NA	NA	NA	NA	NA	NA
2011-174	2011-10-21	3	174	33	8	0.17	23	NA	NA	3	0	3	19	17	0.55	5	25	2204.707	NA	NA	NA	NA	NA	NA	NA	NA	NA	NA	NA	NA	NA	NA	NA	NA	NA	NA	0	NA	NA	NA	NA	NA	NA	NA	NA	NA	NA	NA	NA
2011-175	2011-10-19	1	175	62	3	0.16	12.5	NA	NA	3	1	4	19	19	0.22	5	25	50.538	NA	3	2.00	2	0	0	0	1	0	1.5	10	0	1	0	0	0	0	1	2	NA	0	0	1	Gammal liten occipital infarkt. gamla kontusionsskador frontalt hšger	NA	NA	NA	NA	NA	NA	NA
2011-175	2011-10-21	3	175	62	5	0.09	13	NA	NA	3	1	4	19	19	0.22	5	30	63.354	NA	NA	NA	NA	NA	NA	NA	NA	NA	NA	NA	NA	NA	NA	NA	NA	NA	NA	0	NA	NA	NA	NA	NA	NA	NA	NA	NA	NA	NA	NA
2011-175	2011-10-24	1	175	62	8	0.05	10.6	NA	NA	3	1	4	19	19	0.22	5	30	139.001	NA	NA	NA	NA	NA	NA	NA	NA	NA	NA	NA	NA	NA	NA	NA	NA	NA	NA	0	NA	NA	NA	NA	NA	NA	NA	NA	NA	NA	NA	NA
2011-176	2011-10-24	1	176	63	1	0.22	10.3	NA	NA	3	0	3	14	9.6	0.33	5	30	86.227	NA	3	3.00	2	0	0	0	0	0	1	0	1	0	1	0	1	0	0	4	0	0	0	0	NA	NA	NA	NA	NA	NA	NA	NA
2011-176	2011-10-28	0	176	63	5	0.05	8.8	NA	NA	3	0	3	14	9.6	0.33	3	9	127.068	NA	NA	NA	NA	NA	NA	NA	NA	NA	NA	NA	NA	NA	NA	NA	NA	NA	NA	0	NA	NA	NA	NA	NA	NA	NA	NA	NA	NA	NA	NA
2011-176	2011-10-31	0	176	63	8	0.04	6.8	NA	NA	3	0	3	14	9.6	0.33	3	9	335.574	NA	NA	NA	NA	NA	NA	NA	NA	NA	NA	NA	NA	NA	NA	NA	NA	NA	NA	0	NA	NA	NA	NA	NA	NA	NA	NA	NA	NA	NA	NA
2011-177	2011-11-16	0	177	46	5	0.06	15.5	NA	NA	11	0	3	22	NA	0.17	5	26	364.215	NA	3	3.00	6	0	0	0	1	0	32	6	0	1	0	0	0	0	1	2	0	0	0	0	NA	NA	NA	NA	NA	NA	NA	NA
2011-177	2011-11-18	0	177	46	7	0.05	10.5	NA	NA	11	0	3	22	NA	0.17	5	26	314.063	3432.196	NA	NA	NA	NA	NA	NA	NA	NA	NA	NA	NA	NA	NA	NA	NA	NA	NA	0	NA	NA	NA	NA	NA	NA	NA	NA	NA	NA	NA	NA
2011-178	2011-12-02	0	178	73	4	0.53	18	NA	NA	11	0	3	40	34	2.4	4	26	708.715	NA	3	4.00	6	0	0	0	0	0	66	1	0	1	0	0	0	0	1	2	0	0	0	1	NA	NA	NA	NA	NA	NA	NA	NA
2011-178	2011-12-05	0	178	73	7	0.32	19	NA	NA	11	0	3	40	34	2.4	4	26	2658.027	NA	NA	NA	NA	NA	NA	NA	NA	NA	NA	NA	NA	NA	NA	NA	NA	NA	NA	0	NA	NA	NA	NA	NA	NA	NA	NA	NA	NA	NA	NA
2011-183	2011-08-22	1	183	36	3	0.21	26.5	54	178	7	0	4	52	52	0.39	4	26	1817.291	589.162	3	2.70	2	2	0	1	1	0	11	6	0	1	0	0	1	0	1	3	0	0	0	1	NA	NA	NA	NA	NA	NA	NA	NA
2011-183	2011-08-24	0	183	36	5	0.06	16	2.4	8.2	7	0	4	52	52	0.39	4	21	1686.685	884.453	NA	NA	NA	NA	NA	NA	NA	NA	NA	NA	NA	NA	NA	NA	NA	NA	NA	0	NA	NA	NA	NA	NA	NA	NA	NA	NA	NA	NA	NA
2011-183	2011-08-26	3	183	36	7	0.06	9.2	1.3	5.2	7	0	4	52	52	0.39	4	21	1670.909	958.712	NA	NA	NA	NA	NA	NA	NA	NA	NA	NA	NA	NA	NA	NA	NA	NA	NA	0	NA	NA	NA	NA	NA	NA	NA	NA	NA	NA	NA	NA
2012-179	2012-01-25	1	179	35	2	0.07	14	NA	NA	12	0	4	24	17	0.17	4	21	72.068	NA	3	2.50	2	0	0	0	0	0	0	0	0	1	0	0	1	0	1	3	0	0	0	1	NA	NA	NA	NA	NA	NA	NA	NA
2012-179	2012-01-27	3	179	35	4	0.05	16	NA	NA	12	0	4	24	17	0.17	4	20	54.051	NA	NA	NA	NA	NA	NA	NA	NA	NA	NA	NA	NA	NA	NA	NA	NA	NA	NA	0	NA	NA	NA	NA	NA	NA	NA	NA	NA	NA	NA	NA
2012-179	2012-01-31	0	179	35	8	NA	NA	NA	NA	12	0	4	24	17	0.17	4	20	216.927	NA	NA	NA	NA	NA	NA	NA	NA	NA	NA	NA	NA	NA	NA	NA	NA	NA	NA	0	NA	NA	NA	NA	NA	NA	NA	NA	NA	NA	NA	NA
2012-180	2012-01-26	0	180	79	2	0.63	25	NA	NA	10	0	3	40	24	0.66	4	20	209.005	NA	3	2.00	2	0	0	0	0	0	0	0	0	1	0	0	0	0	1	2	0	0	0	1	NA	NA	NA	NA	NA	NA	NA	NA
2012-180	2012-01-31	0	180	79	7	0.18	12	NA	NA	10	0	3	40	24	0.66	5	26	602.98	NA	NA	NA	NA	NA	NA	NA	NA	NA	NA	NA	NA	NA	NA	NA	NA	NA	NA	0	NA	NA	NA	NA	NA	NA	NA	NA	NA	NA	NA	NA
2012-180	2012-02-01	1	180	79	8	0.2	15	NA	NA	10	0	3	40	24	0.66	5	26	1033.411	NA	NA	NA	NA	NA	NA	NA	NA	NA	NA	NA	NA	NA	NA	NA	NA	NA	NA	0	NA	NA	NA	NA	NA	NA	NA	NA	NA	NA	NA	NA
2012-181	2012-02-01	1	181	61	4	0.16	16.5	15.5	22	4	0	4	24	NA	0.29	5	26	556.818	589.162	5	2.50	6	15	2	2	2	0	160	0	0	0	0	0	0	0	0	0	0	0	0	0	NA	NA	NA	NA	NA	NA	NA	NA
2012-181	2012-02-03	0	181	61	6	NA	NA	NA	NA	4	0	4	24	NA	0.29	4	17	421.046	NA	NA	NA	NA	NA	NA	NA	NA	NA	NA	NA	NA	NA	NA	NA	NA	NA	NA	0	NA	NA	NA	NA	NA	NA	NA	NA	NA	NA	NA	NA
2012-181	2012-02-07	1	181	61	10	NA	NA	NA	NA	4	0	4	24	NA	0.29	4	17	497.372	NA	NA	NA	NA	NA	NA	NA	NA	NA	NA	NA	NA	NA	NA	NA	NA	NA	NA	0	NA	NA	NA	NA	NA	NA	NA	NA	NA	NA	NA	NA
2012-182	2012-02-21	1	182	70	1	0.21	21	NA	NA	7	0	3	56	23	0.22	4	17	2364.025	NA	6	3.90	6	14	2	2	2	0	19.5	20	0	1	0	0	1	0	1	3	0	0	1	1	NA	NA	NA	NA	NA	NA	NA	NA
2012-182	2012-02-24	3	182	70	4	0.13	19	NA	NA	7	0	3	56	23	0.22	5	25	1349.436	NA	NA	NA	NA	NA	NA	NA	NA	NA	NA	NA	NA	NA	NA	NA	NA	NA	NA	0	NA	NA	NA	NA	NA	NA	NA	NA	NA	NA	NA	NA
2012-182	2012-02-27	1	182	70	7	0.1	13.5	NA	NA	7	0	3	56	23	0.22	4	17	1139.014	NA	NA	NA	NA	NA	NA	NA	NA	NA	NA	NA	NA	NA	NA	NA	NA	NA	NA	0	NA	NA	NA	NA	NA	NA	NA	NA	NA	NA	NA	NA
2012-184	2012-09-14	0	184	44	1	0.05	0.18	NA	NA	3	0	4	14	14	0.18	5	25	32.091	NA	3	1.90	6	4	1	1	1	67	0	0	0	1	0	0	1	0	1	3	0	0	0	1	NA	NA	NA	NA	NA	NA	NA	NA
2012-185	2012-10-04	1	185	21	5	0.12	14.5	1.5	3.9	13	0	4	48	34	0.47	5	25	193.788	93.77	NA	NA	NA	NA	NA	NA	NA	NA	NA	NA	NA	NA	NA	NA	NA	NA	NA	0	NA	NA	NA	NA	NA	NA	NA	NA	NA	NA	NA	NA
2012-186	2012-10-12	3	186	18	2	0.15	13	NA	NA	11	0	4	13	13	0.15	5	25	45.508	NA	2	1.20	6	4	0	0	1	50	0	1	0	1	0	0	0	0	1	2	0	0	0	1	NA	NA	NA	NA	NA	NA	NA	NA
2012-186	2012-10-16	1	186	18	6	NA	NA	NA	NA	11	0	4	13	13	0.15	3	9	81.15	NA	NA	NA	NA	NA	NA	NA	NA	NA	NA	NA	NA	NA	NA	NA	NA	NA	NA	0	NA	NA	NA	NA	NA	NA	NA	NA	NA	NA	NA	NA
2012-186	2012-10-18	0	186	18	8	NA	NA	NA	NA	11	0	4	13	13	0.15	3	9	141.768	NA	NA	NA	NA	NA	NA	NA	NA	NA	NA	NA	NA	NA	NA	NA	NA	NA	NA	0	NA	NA	NA	NA	NA	NA	NA	NA	NA	NA	NA	NA
2012-187	2012-10-16	0	187	70	5	0.09	10.5	NA	NA	15	0	4	23	16	0.58	3	9	226.994	5595.975	3	2.00	2	0	0	0	0	0	6	5	0	1	0	0	0	0	1	2	0	0	0	1	NA	NA	NA	NA	NA	NA	NA	NA
2012-187	2012-10-18	0	187	70	7	0.07	9.5	NA	NA	15	0	4	23	16	0.58	4	29	296.681	6401.153	NA	NA	NA	NA	NA	NA	NA	NA	NA	NA	NA	NA	NA	NA	NA	NA	NA	0	NA	NA	NA	NA	NA	NA	NA	NA	NA	NA	NA	NA
2012-187	2012-10-19	0	187	70	8	0.05	8.4	NA	NA	15	0	4	23	16	0.58	4	29	299.103	NA	NA	NA	NA	NA	NA	NA	NA	NA	NA	NA	NA	NA	NA	NA	NA	NA	NA	0	NA	NA	NA	NA	NA	NA	NA	NA	NA	NA	NA	NA
2012-188	2012-10-22	1	188	21	3	0.09	15	NA	NA	3	0	5	39	31	0.27	4	29	1558.51	NA	3	1.50	3	5	1	1	2	0	20	0	0	0	0	0	0	0	0	0	0	0	0	0	NA	NA	NA	NA	NA	NA	NA	NA
2012-188	2012-10-25	0	188	21	6	0.04	16	NA	NA	3	0	5	39	31	0.27	3	10	1575.043	NA	NA	NA	NA	NA	NA	NA	NA	NA	NA	NA	NA	NA	NA	NA	NA	NA	NA	0	NA	NA	NA	NA	NA	NA	NA	NA	NA	NA	NA	NA
2012-188	2012-10-29	1	188	21	10	NA	NA	NA	NA	3	0	5	39	31	0.27	3	10	2082.417	NA	NA	NA	NA	NA	NA	NA	NA	NA	NA	NA	NA	NA	NA	NA	NA	NA	NA	0	NA	NA	NA	NA	NA	NA	NA	NA	NA	NA	NA	NA
2012-189	2012-10-22	1	189	45	3	0.26	28	NA	NA	10	0	4	47	47	0.56	3	10	165.421	NA	3	2.00	2	0	0	0	1	0	6	7	0	1	0	0	0	0	1	2	0	0	0	1	NA	NA	NA	NA	NA	NA	NA	NA
2012-189	2012-10-25	0	189	45	6	0.06	16.5	NA	NA	10	0	4	47	47	0.56	3	10	122.73	NA	NA	NA	NA	NA	NA	NA	NA	NA	NA	NA	NA	NA	NA	NA	NA	NA	NA	0	NA	NA	NA	NA	NA	NA	NA	NA	NA	NA	NA	NA
2012-189	2012-10-26	4	189	45	7	NA	NA	NA	NA	10	0	4	47	47	0.56	3	10	144.348	NA	NA	NA	NA	NA	NA	NA	NA	NA	NA	NA	NA	NA	NA	NA	NA	NA	NA	0	NA	NA	NA	NA	NA	NA	NA	NA	NA	NA	NA	NA
2013-190	2013-02-13	1	190	77	1	2.8	84	NA	NA	3	1	1	84	50	2.6	5	29	585.286	NA	6	5.50	6	10	2	2	2	0	32	2	1	NA	1	0	1	0	1	5	0	0	0	1	Infarkt hela vŠ hemisfŠr	NA	NA	NA	NA	NA	NA	NA
2013-191	2013-03-01	3	191	48	2	3	89.5	554	636	4	0	1	149	57	7	5	26	2182.085	40284.913	6	4.00	6	20	2	2	2	0	198	0	0	1	0	0	0	0	1	2	0	0	0	1	NA	NA	NA	NA	NA	NA	NA	NA
2013-191	2013-03-05	0	191	48	6	0.8	67	34	250	4	0	1	149	57	7	5	26	4155.903	26282.551	NA	NA	NA	NA	NA	NA	NA	NA	NA	NA	NA	NA	NA	NA	NA	NA	NA	0	NA	NA	NA	NA	NA	NA	NA	NA	NA	NA	NA	NA
2013-192	2013-03-15	3	192	26	6	0.08	10.5	0.99	4	6	0	4	47	25	0.59	4	16	209.692	1259.173	4	3.40	6	9	0	1	1	0	26	0	0	1	0	0	1	0	1	3	0	0	0	1	NA	NA	NA	NA	NA	NA	NA	NA
2013-192	2013-03-19	0	192	26	10	0.03	11.5	0.9	15	6	0	4	47	25	0.59	4	16	551.129	23040.668	NA	NA	NA	NA	NA	NA	NA	NA	NA	NA	NA	NA	NA	NA	NA	NA	NA	0	NA	NA	NA	NA	NA	NA	NA	NA	NA	NA	NA	NA
2013-192	2013-03-21	1	192	26	12	0.03	12	0.55	11	6	0	4	47	25	0.59	4	16	949.675	33360.792	NA	NA	NA	NA	NA	NA	NA	NA	NA	NA	NA	NA	NA	NA	NA	NA	NA	0	NA	NA	NA	NA	NA	NA	NA	NA	NA	NA	NA	NA
2013-193	2013-02-28	0	193	57	2	0.53	57	NA	600	6	2	1	80	80	0.72	5	25	375.691	46017.055	6	4.50	6	25	2	2	2	0	240	0	1	1	0	0	0	0	0	2	0	0	0	0	NA	NA	NA	NA	NA	NA	NA	NA
2013-198	2013-05-20	0	198	59	4	0.06	6	NA	NA	4	1	3	14	8.9	0.08	5	25	88.485	NA	1	1.50	6	5	0	1	0	0	135	6	0	0	0	0	0	0	0	0	0	0	0	0	NA	NA	NA	NA	NA	NA	NA	NA
2013-198	2013-05-22	0	198	59	6	0.04	14	NA	NA	4	1	3	14	8.9	0.08	5	25	112.131	NA	NA	NA	NA	NA	NA	NA	NA	NA	NA	NA	NA	NA	NA	NA	NA	NA	NA	0	NA	NA	NA	NA	NA	NA	NA	NA	NA	NA	NA	NA
2013-198	2013-05-24	0	198	59	8	0.06	16	NA	NA	4	1	3	14	8.9	0.08	5	25	172.445	NA	NA	NA	NA	NA	NA	NA	NA	NA	NA	NA	NA	NA	NA	NA	NA	NA	NA	NA	NA	NA	NA	NA	NA	NA	NA	NA	NA	NA	NA	NA
[truncated: 24 more columns]
