# Supplementary material for: Comparative Assessment of the Prognostic Value of Biomarkers in Traumatic Brain Injury Reveals an Independent Role for Serum Levels of Neurofilament Light
Source: PLoS One. 2015 Jul 2;10(7):e0132177. doi: 10.1371/journal.pone.0132177 (PMC4489843; doi:10.1371/journal.pone.0132177)
Supplement: S1 File — Datasheets in a.zip-file containing all the patient data that were used to produce the findings in this study. (ZIP) [file pone.0132177.s001.zip › Original MRI data PloS One.xlsx]

## Sheet: MR_red_20140615
Subject number	mr_subcorticalt	mr_basala_ganglion	mr_hjarnstam	mr_DAI_grad
1	NA	NA	NA	NA
1	NA	NA	NA	NA
1	NA	NA	NA	NA
2	NA	NA	NA	NA
2	NA	NA	NA	NA
3	NA	NA	NA	NA
4	NA	1	1	3
4	NA	NA	NA	NA
5	NA	NA	NA	NA
5	NA	NA	NA	NA
6	NA	NA	NA	NA
7	NA	NA	NA	NA
8	NA	1	NA	2
8	NA	NA	NA	2
8	NA	NA	NA	2
9	NA	NA	NA	NA
9	NA	NA	NA	NA
9	NA	NA	NA	NA
10	NA	NA	NA	NA
10	NA	NA	NA	NA
10	NA	NA	NA	NA
11	NA	NA	NA	NA
11	NA	NA	NA	NA
11	NA	NA	NA	NA
12	NA	NA	NA	NA
12	NA	NA	NA	NA
12	NA	NA	NA	NA
13	NA	NA	NA	NA
13	NA	NA	NA	NA
15	NA	1	1	3
15	NA	NA	NA	3
15	NA	NA	NA	3
16	NA	NA	NA	NA
16	NA	NA	NA	NA
16	NA	NA	NA	NA
17	1	1	NA	2
17	NA	NA	NA	NA
18	NA	NA	NA	NA
18	NA	NA	NA	NA
18	NA	NA	NA	NA
19	NA	NA	NA	NA
19	NA	NA	NA	NA
19	NA	NA	NA	NA
21	NA	NA	NA	NA
21	NA	NA	NA	NA
22	1	1	1	3
22	NA	NA	NA	3
24	NA	NA	NA	NA
24	NA	NA	NA	NA
24	NA	NA	NA	NA
25	NA	NA	NA	NA
25	NA	NA	NA	NA
25	NA	NA	NA	NA
26	NA	NA	NA	NA
26	NA	NA	NA	NA
26	NA	NA	NA	NA
27	NA	NA	NA	NA
27	NA	NA	NA	NA
28	NA	NA	NA	NA
28	NA	NA	NA	NA
28	NA	NA	NA	NA
29	NA	NA	NA	NA
29	NA	NA	NA	NA
29	NA	NA	NA	NA
30	NA	NA	NA	NA
30	NA	NA	NA	NA
30	NA	NA	NA	NA
31	NA	NA	NA	NA
31	NA	NA	NA	NA
31	NA	NA	NA	NA
32	NA	NA	NA	NA
33	1	1	NA	2
33	NA	NA	NA	2
34	NA	NA	NA	NA
34	NA	NA	NA	NA
34	NA	NA	NA	NA
35	NA	NA	NA	NA
35	NA	NA	NA	NA
36	NA	NA	NA	NA
36	NA	NA	NA	NA
36	NA	NA	NA	NA
37	NA	NA	NA	NA
37	NA	NA	NA	NA
37	NA	NA	NA	NA
38	NA	NA	NA	NA
38	NA	NA	NA	NA
39	NA	NA	NA	NA
39	NA	NA	NA	NA
39	NA	NA	NA	NA
40	NA	NA	NA	NA
40	NA	NA	NA	NA
40	NA	NA	NA	NA
41	NA	NA	NA	NA
42	NA	NA	NA	NA
43	NA	NA	NA	NA
43	NA	NA	NA	NA
44	NA	NA	NA	NA
44	NA	NA	NA	NA
45	NA	NA	NA	NA
45	NA	NA	NA	NA
45	NA	NA	NA	NA
47	NA	NA	NA	NA
47	NA	NA	NA	NA
48	NA	NA	NA	NA
49	NA	NA	NA	0
49	NA	NA	NA	NA
49	NA	NA	NA	NA
50	NA	NA	NA	NA
50	NA	NA	NA	NA
51	NA	NA	NA	NA
51	NA	NA	NA	NA
52	NA	NA	NA	3
53	NA	NA	NA	NA
53	NA	NA	NA	NA
53	NA	NA	NA	NA
54	NA	NA	NA	NA
55	1	1	1	3
55	NA	NA	NA	3
55	NA	NA	NA	3
56	NA	NA	NA	1
56	NA	NA	NA	NA
56	NA	NA	NA	NA
57	1	1	1	3
57	NA	NA	NA	3
57	NA	NA	NA	3
58	NA	NA	NA	NA
58	NA	NA	NA	NA
59	NA	NA	NA	NA
59	NA	NA	NA	NA
59	NA	NA	NA	NA
60	1	1	NA	2
60	NA	NA	NA	2
61	NA	NA	NA	NA
61	NA	NA	NA	NA
61	NA	NA	NA	NA
62	NA	NA	NA	NA
63	1	NA	NA	1
63	NA	NA	NA	1
63	NA	NA	NA	1
64	NA	NA	NA	NA
64	NA	NA	NA	NA
64	NA	NA	NA	NA
65	NA	NA	NA	NA
65	NA	NA	NA	NA
65	NA	NA	NA	NA
66	1	NA	NA	1
67	NA	NA	NA	NA
67	NA	NA	NA	NA
69	1	1	1	3
69	NA	NA	NA	3
69	NA	NA	NA	3
71	NA	NA	NA	NA
71	NA	NA	NA	NA
72	1	NA	NA	1
72	NA	NA	NA	1
72	NA	NA	NA	1
73	NA	NA	NA	NA
73	NA	NA	NA	NA
73	NA	NA	NA	NA
74	NA	NA	NA	NA
74	NA	NA	NA	NA
75	1	1	NA	2
75	NA	NA	NA	NA
75	NA	NA	NA	NA
76	1	1	NA	2
76	NA	NA	NA	NA
77	NA	NA	NA	NA
77	NA	NA	NA	NA
77	NA	NA	NA	NA
78	NA	NA	NA	NA
78	NA	NA	NA	NA
78	NA	NA	NA	NA
79	NA	NA	NA	NA
79	NA	NA	NA	NA
79	NA	NA	NA	NA
81	NA	NA	NA	NA
81	NA	NA	NA	NA
81	NA	NA	NA	NA
82	NA	NA	NA	NA
82	NA	NA	NA	NA
83	NA	NA	NA	0
83	NA	NA	NA	NA
83	NA	NA	NA	NA
84	NA	1	1	3
84	NA	NA	NA	3
84	NA	NA	NA	3
85	NA	NA	NA	NA
85	NA	NA	NA	NA
86	NA	NA	NA	NA
86	NA	NA	NA	NA
86	NA	NA	NA	NA
87	NA	NA	NA	NA
87	NA	NA	NA	NA
88	NA	NA	NA	NA
89	NA	NA	NA	NA
89	NA	NA	NA	NA
90	1	1	1	3
90	NA	NA	NA	3
90	NA	NA	NA	3
91	NA	NA	NA	NA
91	NA	NA	NA	NA
91	NA	NA	NA	NA
92	NA	NA	NA	NA
92	NA	NA	NA	NA
93	NA	NA	NA	NA
93	NA	NA	NA	NA
93	NA	NA	NA	NA
94	NA	NA	NA	0
94	NA	NA	NA	NA
94	NA	NA	NA	NA
95	NA	NA	NA	NA
95	NA	NA	NA	NA
95	NA	NA	NA	NA
96	NA	NA	NA	NA
96	NA	NA	NA	NA
96	NA	NA	NA	NA
97	NA	NA	NA	NA
97	NA	NA	NA	NA
98	NA	NA	NA	NA
98	NA	NA	NA	NA
99	NA	NA	NA	NA
99	NA	NA	NA	NA
99	NA	NA	NA	NA
100	1	1	NA	2
101	1	1	1	3
101	NA	NA	NA	3
102	NA	NA	NA	NA
102	NA	NA	NA	NA
103	NA	NA	NA	NA
103	NA	NA	NA	NA
104	NA	NA	NA	NA
104	NA	NA	NA	NA
104	NA	NA	NA	NA
105	NA	NA	NA	NA
105	NA	NA	NA	NA
106	NA	NA	NA	NA
106	NA	NA	NA	NA
106	NA	NA	NA	NA
107	1	NA	NA	1
107	NA	NA	NA	NA
107	NA	NA	NA	NA
108	NA	NA	NA	NA
108	NA	NA	NA	NA
108	NA	NA	NA	NA
109	NA	NA	NA	NA
109	NA	NA	NA	NA
109	NA	NA	NA	NA
111	NA	NA	NA	NA
112	NA	NA	NA	NA
112	NA	NA	NA	NA
113	NA	NA	NA	NA
113	NA	NA	NA	NA
114	NA	NA	NA	NA
114	NA	NA	NA	NA
114	NA	NA	NA	NA
115	NA	NA	NA	NA
115	NA	NA	NA	NA
115	NA	NA	NA	NA
116	1	1	1	3
116	NA	NA	NA	3
116	NA	NA	NA	3
117	NA	NA	NA	NA
117	NA	NA	NA	NA
118	NA	NA	NA	NA
118	NA	NA	NA	NA
118	NA	NA	NA	NA
119	NA	NA	NA	NA
119	NA	NA	NA	NA
119	NA	NA	NA	NA
121	NA	NA	NA	NA
123	NA	1	NA	2
123	NA	NA	NA	2
124	NA	NA	NA	NA
124	NA	NA	NA	NA
125	1	1	1	3
126	1	1	NA	2
126	NA	NA	NA	2
127	NA	NA	1	3
127	NA	NA	NA	3
127	NA	NA	NA	3
128	NA	NA	NA	NA
128	NA	NA	NA	NA
129	NA	NA	NA	NA
129	NA	NA	NA	NA
129	NA	NA	NA	NA
130	1	1	1	3
130	NA	NA	NA	3
131	NA	NA	NA	NA
132	NA	NA	NA	0
132	NA	NA	NA	NA
132	NA	NA	NA	NA
133	NA	NA	NA	NA
133	NA	NA	NA	NA
133	NA	NA	NA	NA
135	NA	NA	NA	NA
135	NA	NA	NA	NA
136	NA	NA	NA	NA
137	NA	NA	NA	NA
138	NA	NA	NA	NA
138	NA	NA	NA	NA
140	1	1	NA	2
140	NA	NA	NA	2
140	NA	NA	NA	2
141	NA	NA	NA	NA
141	NA	NA	NA	NA
142	NA	NA	NA	NA
142	NA	NA	NA	NA
142	NA	NA	NA	NA
143	NA	NA	NA	NA
143	NA	NA	NA	NA
143	NA	NA	NA	NA
144	NA	NA	NA	NA
144	NA	NA	NA	NA
144	NA	NA	NA	NA
145	1	1	1	3
145	NA	NA	NA	3
145	NA	NA	NA	3
146	NA	NA	NA	NA
146	NA	NA	NA	NA
146	NA	NA	NA	NA
147	NA	NA	NA	NA
147	NA	NA	NA	NA
147	NA	NA	NA	NA
148	1	1	1	3
148	NA	NA	NA	NA
148	NA	NA	NA	NA
149	NA	NA	NA	NA
149	NA	NA	NA	NA
149	NA	NA	NA	NA
150	NA	NA	NA	NA
150	NA	NA	NA	NA
150	NA	NA	NA	NA
151	NA	NA	NA	NA
151	NA	NA	NA	NA
151	NA	NA	NA	NA
152	1	NA	1	3
152	NA	NA	NA	NA
153	NA	NA	NA	NA
153	NA	NA	NA	NA
153	NA	NA	NA	NA
154	NA	NA	NA	NA
154	NA	NA	NA	NA
154	NA	NA	NA	NA
155	1	1	NA	2
155	NA	NA	NA	NA
155	NA	NA	NA	NA
156	NA	NA	NA	NA
157	NA	NA	NA	NA
157	NA	NA	NA	NA
157	NA	NA	NA	NA
158	NA	NA	NA	NA
159	1	1	1	3
159	NA	NA	NA	NA
159	NA	NA	NA	NA
160	NA	NA	NA	NA
160	NA	NA	NA	NA
161	NA	NA	NA	NA
161	NA	NA	NA	NA
161	NA	NA	NA	NA
162	NA	NA	NA	NA
163	NA	NA	NA	NA
163	NA	NA	NA	NA
163	NA	NA	NA	NA
164	1	1	NA	2
164	NA	NA	NA	NA
164	NA	NA	NA	NA
165	1	1	1	3
165	NA	NA	NA	NA
166	1	NA	NA	1
166	NA	NA	NA	NA
166	NA	NA	NA	NA
167	NA	NA	NA	NA
167	NA	NA	NA	NA
167	NA	NA	NA	NA
168	NA	NA	NA	NA
168	NA	NA	NA	NA
168	NA	NA	NA	NA
169	NA	NA	NA	NA
170	NA	NA	NA	NA
170	NA	NA	NA	NA
170	NA	NA	NA	NA
171	1	1	NA	2
171	NA	NA	NA	NA
171	NA	NA	NA	NA
172	NA	NA	NA	NA
172	NA	NA	NA	NA
173	NA	NA	NA	NA
173	NA	NA	NA	NA
173	NA	NA	NA	NA
174	NA	NA	NA	NA
174	NA	NA	NA	NA
174	NA	NA	NA	NA
175	NA	NA	NA	NA
175	NA	NA	NA	NA
175	NA	NA	NA	NA
176	1	1	1	3
176	NA	NA	NA	NA
176	NA	NA	NA	NA
177	NA	NA	NA	NA
177	NA	NA	NA	NA
178	NA	NA	NA	NA
178	NA	NA	NA	NA
183	NA	NA	NA	NA
183	NA	NA	NA	NA
183	NA	NA	NA	NA
179	1	1	NA	2
179	NA	NA	NA	NA
179	NA	NA	NA	NA
180	NA	NA	NA	NA
180	NA	NA	NA	NA
180	NA	NA	NA	NA
181	NA	NA	NA	NA
181	NA	NA	NA	NA
181	NA	NA	NA	NA
182	NA	NA	NA	0
182	NA	NA	NA	NA
182	NA	NA	NA	NA
184	NA	NA	NA	NA
185	NA	NA	NA	NA
186	NA	NA	NA	NA
186	NA	NA	NA	NA
186	NA	NA	NA	NA
187	NA	NA	NA	NA
187	NA	NA	NA	NA
187	NA	NA	NA	NA
188	NA	NA	NA	NA
188	NA	NA	NA	NA
188	NA	NA	NA	NA
189	NA	NA	NA	NA
189	NA	NA	NA	NA
189	NA	NA	NA	NA
190	NA	NA	NA	NA
191	NA	NA	NA	NA
191	NA	NA	NA	NA
192	NA	NA	NA	NA
192	NA	NA	NA	NA
192	NA	NA	NA	NA
193	NA	NA	NA	NA
198	NA	NA	NA	NA
198	NA	NA	NA	NA
198	NA	NA	NA	NA
